# Supplementary material for: Comparison of different sequencing techniques for identification of SARS-CoV-2 variants of concern with multiplex real-time PCR
Source: PLoS One. 2022 Apr 4;17(4):e0265220. doi: 10.1371/journal.pone.0265220 (PMC8979425; doi:10.1371/journal.pone.0265220)
Supplement: S1 Table — (XLSX) [file pone.0265220.s001.xlsx]

## Sheet: samples
Dataset ID	gisaid_epi_isl	County	Location	Sample	Originating Lab
CDR142	EPI_ISL_525474	Sri Lanka	Colombo	Nasopharyngeal swab	Centre for Dengue Research and AICBU, Department of Immunology and Molecular Medicine
CDR109	EPI_ISL_2481329	Sri Lanka	Galle	Nasopharyngeal swab	Centre for Dengue Research and AICBU, Department of Immunology and Molecular Medicine
CDR110	EPI_ISL_2481327	Sri Lanka	Galle	Nasopharyngeal swab	Centre for Dengue Research and AICBU, Department of Immunology and Molecular Medicine
CDR111	EPI_ISL_2481330	Sri Lanka	Galle	Nasopharyngeal swab	Centre for Dengue Research and AICBU, Department of Immunology and Molecular Medicine
CMC101303	EPI_ISL_2481326	Sri Lanka	Colombo	Nasopharyngeal swab	Centre for Dengue Research and AICBU, Department of Immunology and Molecular Medicine
CMC101382	EPI_ISL_2481324	Sri Lanka	Colombo	Nasopharyngeal swab	Centre for Dengue Research and AICBU, Department of Immunology and Molecular Medicine
CMC99264	EPI_ISL_2481320	Sri Lanka	Colombo	Nasopharyngeal swab	Centre for Dengue Research and AICBU, Department of Immunology and Molecular Medicine
CMC99379	EPI_ISL_2481321	Sri Lanka	Colombo	Nasopharyngeal swab	Centre for Dengue Research and AICBU, Department of Immunology and Molecular Medicine
CMC99967	EPI_ISL_2481323	Sri Lanka	Colombo	Nasopharyngeal swab	Centre for Dengue Research and AICBU, Department of Immunology and Molecular Medicine
CMC101955	EPI_ISL_2481333	Sri Lanka	Colombo	Nasopharyngeal swab	Centre for Dengue Research and AICBU, Department of Immunology and Molecular Medicine
CMC99784	EPI_ISL_2481332	Sri Lanka	Colombo	Nasopharyngeal swab	Centre for Dengue Research and AICBU, Department of Immunology and Molecular Medicine
CMC100404	EPI_ISL_2481335	Sri Lanka	Colombo	Nasopharyngeal swab	Centre for Dengue Research and AICBU, Department of Immunology and Molecular Medicine
CMC101605	EPI_ISL_2481336	Sri Lanka	Colombo	Nasopharyngeal swab	Centre for Dengue Research and AICBU, Department of Immunology and Molecular Medicine
CDR112	EPI_ISL_2481342	Sri Lanka	Kurunegala	Nasopharyngeal swab	Centre for Dengue Research and AICBU, Department of Immunology and Molecular Medicine
CDR114	EPI_ISL_2481338	Sri Lanka	Kalutara	Nasopharyngeal swab	Centre for Dengue Research and AICBU, Department of Immunology and Molecular Medicine
CDR115	EPI_ISL_2481339	Sri Lanka	Kalutara	Nasopharyngeal swab	Centre for Dengue Research and AICBU, Department of Immunology and Molecular Medicine
CDR117	EPI_ISL_2481343	Sri Lanka	Nuwara Eliya	Nasopharyngeal swab	Centre for Dengue Research and AICBU, Department of Immunology and Molecular Medicine
CDR138	EPI_ISL_2481345	Sri Lanka	Nuwara Eliya	Nasopharyngeal swab	Centre for Dengue Research and AICBU, Department of Immunology and Molecular Medicine
CDR139	EPI_ISL_2481341	Sri Lanka	Kalutara	Nasopharyngeal swab	Centre for Dengue Research and AICBU, Department of Immunology and Molecular Medicine
CDR113	EPI_ISL_2481346	Sri Lanka	Puttalam	Nasopharyngeal swab	Centre for Dengue Research and AICBU, Department of Immunology and Molecular Medicine
CDR118	EPI_ISL_2481354	Sri Lanka	Colombo	Nasopharyngeal swab	Centre for Dengue Research and AICBU, Department of Immunology and Molecular Medicine
CMC100679	EPI_ISL_2481348	Sri Lanka	Colombo	Nasopharyngeal swab	Centre for Dengue Research and AICBU, Department of Immunology and Molecular Medicine
CMC100751	EPI_ISL_2481349	Sri Lanka	Colombo	Nasopharyngeal swab	Centre for Dengue Research and AICBU, Department of Immunology and Molecular Medicine
CMC100753	EPI_ISL_2481351	Sri Lanka	Colombo	Nasopharyngeal swab	Centre for Dengue Research and AICBU, Department of Immunology and Molecular Medicine
CMC102415	EPI_ISL_2481352	Sri Lanka	Colombo	Nasopharyngeal swab	Centre for Dengue Research and AICBU, Department of Immunology and Molecular Medicine
CDR119	EPI_ISL_2481368	Sri Lanka	Trincomalee	Nasopharyngeal swab	Centre for Dengue Research and AICBU, Department of Immunology and Molecular Medicine
CDR120	EPI_ISL_2481370	Sri Lanka	Trincomalee	Nasopharyngeal swab	Centre for Dengue Research and AICBU, Department of Immunology and Molecular Medicine
CDR124	EPI_ISL_2481355	Sri Lanka	Batticaloa	Nasopharyngeal swab	Centre for Dengue Research and AICBU, Department of Immunology and Molecular Medicine
CDR125	EPI_ISL_2481356	Sri Lanka	Batticaloa	Nasopharyngeal swab	Centre for Dengue Research and AICBU, Department of Immunology and Molecular Medicine
CMC105624	EPI_ISL_2481361	Sri Lanka	Colombo	Nasopharyngeal swab	Centre for Dengue Research and AICBU, Department of Immunology and Molecular Medicine
CMC105633	EPI_ISL_2481363	Sri Lanka	Colombo	Nasopharyngeal swab	Centre for Dengue Research and AICBU, Department of Immunology and Molecular Medicine
CMC105948	EPI_ISL_2481366	Sri Lanka	Kegalle	Nasopharyngeal swab	Centre for Dengue Research and AICBU, Department of Immunology and Molecular Medicine
CMC106000	EPI_ISL_2481367	Sri Lanka	Matara	Nasopharyngeal swab	Centre for Dengue Research and AICBU, Department of Immunology and Molecular Medicine
CMC97929	EPI_ISL_2481357	Sri Lanka	Colombo	Nasopharyngeal swab	Centre for Dengue Research and AICBU, Department of Immunology and Molecular Medicine
CMC97955	EPI_ISL_2481358	Sri Lanka	Colombo	Nasopharyngeal swab	Centre for Dengue Research and AICBU, Department of Immunology and Molecular Medicine
CMC97963	EPI_ISL_2481360	Sri Lanka	Colombo	Nasopharyngeal swab	Centre for Dengue Research and AICBU, Department of Immunology and Molecular Medicine
CDR126	EPI_ISL_2481373	Sri Lanka	Hambantota	Nasopharyngeal swab	Centre for Dengue Research and AICBU, Department of Immunology and Molecular Medicine
CDR127	EPI_ISL_2481376	Sri Lanka	Monaragala	Nasopharyngeal swab	Centre for Dengue Research and AICBU, Department of Immunology and Molecular Medicine
CMC107010	EPI_ISL_2481374	Sri Lanka	Colombo	Nasopharyngeal swab	Centre for Dengue Research and AICBU, Department of Immunology and Molecular Medicine
CMC107037	EPI_ISL_2481371	Sri Lanka	Colombo	Nasopharyngeal swab	Centre for Dengue Research and AICBU, Department of Immunology and Molecular Medicine
CDR128	EPI_ISL_2481379	Sri Lanka	Kurunegala	Nasopharyngeal swab	Centre for Dengue Research and AICBU, Department of Immunology and Molecular Medicine
CDR129	EPI_ISL_2481381	Sri Lanka	Kurunegala	Nasopharyngeal swab	Centre for Dengue Research and AICBU, Department of Immunology and Molecular Medicine
CMC107066	EPI_ISL_2481378	Sri Lanka	Colombo	Nasopharyngeal swab	Centre for Dengue Research and AICBU, Department of Immunology and Molecular Medicine
CDR140	EPI_ISL_2481389	Sri Lanka	Colombo	Nasopharyngeal swab	Centre for Dengue Research and AICBU, Department of Immunology and Molecular Medicine
CMC106462	EPI_ISL_2481385	Sri Lanka	Colombo	Nasopharyngeal swab	Centre for Dengue Research and AICBU, Department of Immunology and Molecular Medicine
CMC106472	EPI_ISL_2481387	Sri Lanka	Colombo	Nasopharyngeal swab	Centre for Dengue Research and AICBU, Department of Immunology and Molecular Medicine
CMC106473	EPI_ISL_2481382	Sri Lanka	Colombo	Nasopharyngeal swab	Centre for Dengue Research and AICBU, Department of Immunology and Molecular Medicine
CMC106503	EPI_ISL_2481384	Sri Lanka	Colombo	Nasopharyngeal swab	Centre for Dengue Research and AICBU, Department of Immunology and Molecular Medicine
CDR130	EPI_ISL_2481393	Sri Lanka	Galle	Nasopharyngeal swab	Centre for Dengue Research and AICBU, Department of Immunology and Molecular Medicine
CDR141	EPI_ISL_2481394	Sri Lanka	Gampaha	Nasopharyngeal swab	Centre for Dengue Research and AICBU, Department of Immunology and Molecular Medicine
CMC107104	EPI_ISL_2481391	Sri Lanka	Colombo	Nasopharyngeal swab	Centre for Dengue Research and AICBU, Department of Immunology and Molecular Medicine
CDR131	EPI_ISL_2481398	Sri Lanka	Galle	Nasopharyngeal swab	Centre for Dengue Research and AICBU, Department of Immunology and Molecular Medicine
CDR142	EPI_ISL_2481399	Sri Lanka	Galle	Nasopharyngeal swab	Centre for Dengue Research and AICBU, Department of Immunology and Molecular Medicine
CMC98288	EPI_ISL_2481396	Sri Lanka	Colombo	Nasopharyngeal swab	Centre for Dengue Research and AICBU, Department of Immunology and Molecular Medicine
CMC103371	EPI_ISL_2481402	Sri Lanka	Colombo	Nasopharyngeal swab	Centre for Dengue Research and AICBU, Department of Immunology and Molecular Medicine
CMC105765	EPI_ISL_2481403	Sri Lanka	Colombo	Nasopharyngeal swab	Centre for Dengue Research and AICBU, Department of Immunology and Molecular Medicine
CMC105779	EPI_ISL_2481409	Sri Lanka	Piliyandala	Nasopharyngeal swab	Centre for Dengue Research and AICBU, Department of Immunology and Molecular Medicine
CMC105791	EPI_ISL_2481405	Sri Lanka	Colombo	Nasopharyngeal swab	Centre for Dengue Research and AICBU, Department of Immunology and Molecular Medicine
CMC105844	EPI_ISL_2481406	Sri Lanka	Colombo	Nasopharyngeal swab	Centre for Dengue Research and AICBU, Department of Immunology and Molecular Medicine
CMC98395	EPI_ISL_2481400	Sri Lanka	Colombo	Nasopharyngeal swab	Centre for Dengue Research and AICBU, Department of Immunology and Molecular Medicine
CMC107326	EPI_ISL_2600349	Sri Lanka	Dematagoda	Nasopharyngeal swab	Centre for Dengue Research and AICBU, Department of Immunology and Molecular Medicine
CMC107327	EPI_ISL_2600350	Sri Lanka	Dematagoda	Nasopharyngeal swab	Centre for Dengue Research and AICBU, Department of Immunology and Molecular Medicine
CMC107488	EPI_ISL_2481411	Sri Lanka	Colombo	Nasopharyngeal swab	Centre for Dengue Research and AICBU, Department of Immunology and Molecular Medicine
CMC110954	EPI_ISL_2481412	Sri Lanka	Colombo	Nasopharyngeal swab	Centre for Dengue Research and AICBU, Department of Immunology and Molecular Medicine
CMC114116	EPI_ISL_2481413	Sri Lanka	Colombo	Nasopharyngeal swab	Centre for Dengue Research and AICBU, Department of Immunology and Molecular Medicine
CDR133	EPI_ISL_2481419	Sri Lanka	Colombo	Nasopharyngeal swab	Centre for Dengue Research and AICBU, Department of Immunology and Molecular Medicine
CMC107553	EPI_ISL_2481415	Sri Lanka	Colombo	Nasopharyngeal swab	Centre for Dengue Research and AICBU, Department of Immunology and Molecular Medicine
CMC111112	EPI_ISL_2481417	Sri Lanka	Colombo	Nasopharyngeal swab	Centre for Dengue Research and AICBU, Department of Immunology and Molecular Medicine
CMC111167	EPI_ISL_2481418	Sri Lanka	Kegalle	Nasopharyngeal swab	Centre for Dengue Research and AICBU, Department of Immunology and Molecular Medicine
CDR134	EPI_ISL_2481421	Sri Lanka	Colombo	Nasopharyngeal swab	Centre for Dengue Research and AICBU, Department of Immunology and Molecular Medicine
CDR135	EPI_ISL_2481422	Sri Lanka	Colombo	Nasopharyngeal swab	Centre for Dengue Research and AICBU, Department of Immunology and Molecular Medicine
CMC103726	EPI_ISL_2481425	Sri Lanka	Colombo	Nasopharyngeal swab	Centre for Dengue Research and AICBU, Department of Immunology and Molecular Medicine
CMC111315	EPI_ISL_2481427	Sri Lanka	Colombo	Nasopharyngeal swab	Centre for Dengue Research and AICBU, Department of Immunology and Molecular Medicine
CMC113108	EPI_ISL_2481428	Sri Lanka	Colombo	Nasopharyngeal swab	Centre for Dengue Research and AICBU, Department of Immunology and Molecular Medicine
CMC113134	EPI_ISL_2481430	Sri Lanka	Colombo	Nasopharyngeal swab	Centre for Dengue Research and AICBU, Department of Immunology and Molecular Medicine
CMC113160	EPI_ISL_2481431	Sri Lanka	Colombo	Nasopharyngeal swab	Centre for Dengue Research and AICBU, Department of Immunology and Molecular Medicine
CMC114447	EPI_ISL_2481433	Sri Lanka	Colombo	Nasopharyngeal swab	Centre for Dengue Research and AICBU, Department of Immunology and Molecular Medicine
CMC114461	EPI_ISL_2481434	Sri Lanka	Colombo	Nasopharyngeal swab	Centre for Dengue Research and AICBU, Department of Immunology and Molecular Medicine
CMC71157	EPI_ISL_2481435	Sri Lanka	Colombo	Nasopharyngeal swab	Centre for Dengue Research and AICBU, Department of Immunology and Molecular Medicine
CMC114471	EPI_ISL_2481437	Sri Lanka	Nugegoda	Nasopharyngeal swab	Centre for Dengue Research and AICBU, Department of Immunology and Molecular Medicine
CMC111317	EPI_ISL_2481438	Sri Lanka	Colombo	Nasopharyngeal swab	Centre for Dengue Research and AICBU, Department of Immunology and Molecular Medicine
sm18	EPI_ISL_2803176	Sri Lanka	Colombo	Nasopharyngeal swab	Centre for Dengue Research and AICBU, Department of Immunology and Molecular Medicine
CMC104456	EPI_ISL_2600341	Sri Lanka	Colombo	Nasopharyngeal swab	Centre for Dengue Research and AICBU, Department of Immunology and Molecular Medicine
sm02	EPI_ISL_2803183	Sri Lanka	Colombo	Nasopharyngeal swab	Centre for Dengue Research and AICBU, Department of Immunology and Molecular Medicine
sm05	EPI_ISL_2803187	Sri Lanka	Colombo	Nasopharyngeal swab	Centre for Dengue Research and AICBU, Department of Immunology and Molecular Medicine
CMC109201	EPI_ISL_2600346	Sri Lanka	Colombo	Nasopharyngeal swab	Centre for Dengue Research and AICBU, Department of Immunology and Molecular Medicine
sm12	EPI_ISL_2803191	Sri Lanka	Matara	Nasopharyngeal swab	Centre for Dengue Research and AICBU, Department of Immunology and Molecular Medicine
CMC113881	EPI_ISL_2600347	Sri Lanka	Dematagoda	Nasopharyngeal swab	Centre for Dengue Research and AICBU, Department of Immunology and Molecular Medicine
CMC118892	EPI_ISL_2600348	Sri Lanka	Dematagoda	Nasopharyngeal swab	Centre for Dengue Research and AICBU, Department of Immunology and Molecular Medicine
sm04	EPI_ISL_2803197	Sri Lanka	Colombo	Nasopharyngeal swab	Centre for Dengue Research and AICBU, Department of Immunology and Molecular Medicine
sm09	EPI_ISL_2803196	Sri Lanka	Trincomalee	Nasopharyngeal swab	Centre for Dengue Research and AICBU, Department of Immunology and Molecular Medicine
sm17	EPI_ISL_2803204	Sri Lanka	Homagama	Nasopharyngeal swab	Centre for Dengue Research and AICBU, Department of Immunology and Molecular Medicine
aicbu66	EPI_ISL_2984999	Sri Lanka	Batticaloa	Nasopharyngeal swab	Centre for Dengue Research and AICBU, Department of Immunology and Molecular Medicine
sm03	EPI_ISL_2803222	Sri Lanka	Colombo	Nasopharyngeal swab	Centre for Dengue Research and AICBU, Department of Immunology and Molecular Medicine
sm06	EPI_ISL_2803228	Sri Lanka	Angoda	Nasopharyngeal swab	Centre for Dengue Research and AICBU, Department of Immunology and Molecular Medicine
sm07	EPI_ISL_2803227	Sri Lanka	Angoda	Nasopharyngeal swab	Centre for Dengue Research and AICBU, Department of Immunology and Molecular Medicine
sm08	EPI_ISL_2803226	Sri Lanka	Colombo	Nasopharyngeal swab	Centre for Dengue Research and AICBU, Department of Immunology and Molecular Medicine
sm13	EPI_ISL_2803231	Sri Lanka	Kaleniya	Nasopharyngeal swab	Centre for Dengue Research and AICBU, Department of Immunology and Molecular Medicine
aicbu30	EPI_ISL_2985009	Sri Lanka	Jaffna	Nasopharyngeal swab	Centre for Dengue Research and AICBU, Department of Immunology and Molecular Medicine
aicbu46	EPI_ISL_2984976	Sri Lanka	Jaffna	Nasopharyngeal swab	Centre for Dengue Research and AICBU, Department of Immunology and Molecular Medicine
aicbu47	EPI_ISL_2985002	Sri Lanka	Jaffna	Nasopharyngeal swab	Centre for Dengue Research and AICBU, Department of Immunology and Molecular Medicine
aicbu48	EPI_ISL_2985011	Sri Lanka	Kilinochchi	Nasopharyngeal swab	Centre for Dengue Research and AICBU, Department of Immunology and Molecular Medicine
aicbu49	EPI_ISL_3099526	Sri Lanka	Jaffna	Nasopharyngeal swab	Centre for Dengue Research and AICBU, Department of Immunology and Molecular Medicine
aicbu50	EPI_ISL_2984981	Sri Lanka	Jaffna	Nasopharyngeal swab	Centre for Dengue Research and AICBU, Department of Immunology and Molecular Medicine
aicbu51	EPI_ISL_2985006	Sri Lanka	Jaffna	Nasopharyngeal swab	Centre for Dengue Research and AICBU, Department of Immunology and Molecular Medicine
sm11	EPI_ISL_2803238	Sri Lanka	Kurunegala	Nasopharyngeal swab	Centre for Dengue Research and AICBU, Department of Immunology and Molecular Medicine
aicbu25	EPI_ISL_2984995	Sri Lanka	Jaffna	Nasopharyngeal swab	Centre for Dengue Research and AICBU, Department of Immunology and Molecular Medicine
sm01	EPI_ISL_2803243	Sri Lanka	Colombo	Nasopharyngeal swab	Centre for Dengue Research and AICBU, Department of Immunology and Molecular Medicine
sm16	EPI_ISL_2803240	Sri Lanka	Batticaloa	Nasopharyngeal swab	Centre for Dengue Research and AICBU, Department of Immunology and Molecular Medicine
aicbu26	EPI_ISL_2985013	Sri Lanka	Jaffna	Nasopharyngeal swab	Centre for Dengue Research and AICBU, Department of Immunology and Molecular Medicine
sm14	EPI_ISL_2803244	Sri Lanka	Colombo	Nasopharyngeal swab	Centre for Dengue Research and AICBU, Department of Immunology and Molecular Medicine
aicbu29	EPI_ISL_2985014	Sri Lanka	Jaffna	Nasopharyngeal swab	Centre for Dengue Research and AICBU, Department of Immunology and Molecular Medicine
sm10	EPI_ISL_2803259	Sri Lanka	Dehiwala	Nasopharyngeal swab	Centre for Dengue Research and AICBU, Department of Immunology and Molecular Medicine
sm27	EPI_ISL_2803248	Sri Lanka	Colombo	Nasopharyngeal swab	Centre for Dengue Research and AICBU, Department of Immunology and Molecular Medicine
sm28	EPI_ISL_2803255	Sri Lanka	Vavuniya	Nasopharyngeal swab	Centre for Dengue Research and AICBU, Department of Immunology and Molecular Medicine
sm29	EPI_ISL_2803261	Sri Lanka	Vavuniya	Nasopharyngeal swab	Centre for Dengue Research and AICBU, Department of Immunology and Molecular Medicine
sm30	EPI_ISL_2803250	Sri Lanka	Vavuniya	Nasopharyngeal swab	Centre for Dengue Research and AICBU, Department of Immunology and Molecular Medicine
sm31	EPI_ISL_2803251	Sri Lanka	Vavuniya	Nasopharyngeal swab	Centre for Dengue Research and AICBU, Department of Immunology and Molecular Medicine
sm32	EPI_ISL_2803249	Sri Lanka	Vavuniya	Nasopharyngeal swab	Centre for Dengue Research and AICBU, Department of Immunology and Molecular Medicine
aicbu32	EPI_ISL_2984979	Sri Lanka	Mannar	Nasopharyngeal swab	Centre for Dengue Research and AICBU, Department of Immunology and Molecular Medicine
aicbu34	EPI_ISL_2984967	Sri Lanka	Jaffna	Nasopharyngeal swab	Centre for Dengue Research and AICBU, Department of Immunology and Molecular Medicine
aicbu35	EPI_ISL_2985007	Sri Lanka	Jaffna	Nasopharyngeal swab	Centre for Dengue Research and AICBU, Department of Immunology and Molecular Medicine
aicbu39	EPI_ISL_2984988	Sri Lanka	Vavuniya	Nasopharyngeal swab	Centre for Dengue Research and AICBU, Department of Immunology and Molecular Medicine
aicbu40	EPI_ISL_2984994	Sri Lanka	Jaffna	Nasopharyngeal swab	Centre for Dengue Research and AICBU, Department of Immunology and Molecular Medicine
aicbu41	EPI_ISL_2984993	Sri Lanka	Point Pedro	Nasopharyngeal swab	Centre for Dengue Research and AICBU, Department of Immunology and Molecular Medicine
aicbu42	EPI_ISL_2985010	Sri Lanka	Kilinochchi	Nasopharyngeal swab	Centre for Dengue Research and AICBU, Department of Immunology and Molecular Medicine
aicbu64	EPI_ISL_2984968	Sri Lanka	Kurunegala	Nasopharyngeal swab	Centre for Dengue Research and AICBU, Department of Immunology and Molecular Medicine
sm24	EPI_ISL_2803274	Sri Lanka	Colombo	Nasopharyngeal swab	Centre for Dengue Research and AICBU, Department of Immunology and Molecular Medicine
sm25	EPI_ISL_2803275	Sri Lanka	Colombo	Nasopharyngeal swab	Centre for Dengue Research and AICBU, Department of Immunology and Molecular Medicine
sm26	EPI_ISL_2803280	Sri Lanka	Colombo	Nasopharyngeal swab	Centre for Dengue Research and AICBU, Department of Immunology and Molecular Medicine
sm33	EPI_ISL_2803271	Sri Lanka	Galle	Nasopharyngeal swab	Centre for Dengue Research and AICBU, Department of Immunology and Molecular Medicine
sm37	EPI_ISL_2803272	Sri Lanka	Colombo	Nasopharyngeal swab	Centre for Dengue Research and AICBU, Department of Immunology and Molecular Medicine
aicbu33	EPI_ISL_2985001	Sri Lanka	Jaffna	Nasopharyngeal swab	Centre for Dengue Research and AICBU, Department of Immunology and Molecular Medicine
aicbu37	EPI_ISL_2984980	Sri Lanka	Mannar	Nasopharyngeal swab	Centre for Dengue Research and AICBU, Department of Immunology and Molecular Medicine
aicbu43	EPI_ISL_2984966	Sri Lanka	Jaffna	Nasopharyngeal swab	Centre for Dengue Research and AICBU, Department of Immunology and Molecular Medicine
aicbu44	EPI_ISL_3099525	Sri Lanka	Jaffna	Nasopharyngeal swab	Centre for Dengue Research and AICBU, Department of Immunology and Molecular Medicine
aicbu45	EPI_ISL_2984974	Sri Lanka	Mannar	Nasopharyngeal swab	Centre for Dengue Research and AICBU, Department of Immunology and Molecular Medicine
aicbu65	EPI_ISL_2984969	Sri Lanka	Angoda	Nasopharyngeal swab	Centre for Dengue Research and AICBU, Department of Immunology and Molecular Medicine
sm15	EPI_ISL_2803293	Sri Lanka	Polonnaruwa	Nasopharyngeal swab	Centre for Dengue Research and AICBU, Department of Immunology and Molecular Medicine
sm19	EPI_ISL_2803290	Sri Lanka	Ampara	Nasopharyngeal swab	Centre for Dengue Research and AICBU, Department of Immunology and Molecular Medicine
sm20	EPI_ISL_2803282	Sri Lanka	Ampara	Nasopharyngeal swab	Centre for Dengue Research and AICBU, Department of Immunology and Molecular Medicine
sm21	EPI_ISL_2803298	Sri Lanka	Ampara	Nasopharyngeal swab	Centre for Dengue Research and AICBU, Department of Immunology and Molecular Medicine
sm22	EPI_ISL_2803292	Sri Lanka	Colombo	Nasopharyngeal swab	Centre for Dengue Research and AICBU, Department of Immunology and Molecular Medicine
sm23	EPI_ISL_2803285	Sri Lanka	Colombo	Nasopharyngeal swab	Centre for Dengue Research and AICBU, Department of Immunology and Molecular Medicine
aicbu27	EPI_ISL_2984987	Sri Lanka	Point Pedro	Nasopharyngeal swab	Centre for Dengue Research and AICBU, Department of Immunology and Molecular Medicine
aicbu28	EPI_ISL_2984973	Sri Lanka	Jaffna	Nasopharyngeal swab	Centre for Dengue Research and AICBU, Department of Immunology and Molecular Medicine
sm34	EPI_ISL_2803301	Sri Lanka	Nugegoda	Nasopharyngeal swab	Centre for Dengue Research and AICBU, Department of Immunology and Molecular Medicine
sm35	EPI_ISL_2803305	Sri Lanka	Colombo	Nasopharyngeal swab	Centre for Dengue Research and AICBU, Department of Immunology and Molecular Medicine
sm36	EPI_ISL_2803304	Sri Lanka	Colombo	Nasopharyngeal swab	Centre for Dengue Research and AICBU, Department of Immunology and Molecular Medicine
aicbu68	EPI_ISL_2984997	Sri Lanka	Karapitiya	Nasopharyngeal swab	Centre for Dengue Research and AICBU, Department of Immunology and Molecular Medicine
aicbu76	EPI_ISL_2984963	Sri Lanka	Kalutara	Nasopharyngeal swab	Centre for Dengue Research and AICBU, Department of Immunology and Molecular Medicine
aicbu69	EPI_ISL_2985008	Sri Lanka	Colombo	Nasopharyngeal swab	Centre for Dengue Research and AICBU, Department of Immunology and Molecular Medicine
aicbu70	EPI_ISL_2984977	Sri Lanka	Katunayake	Nasopharyngeal swab	Centre for Dengue Research and AICBU, Department of Immunology and Molecular Medicine
aicbu71	EPI_ISL_2985005	Sri Lanka	Kurunegala	Nasopharyngeal swab	Centre for Dengue Research and AICBU, Department of Immunology and Molecular Medicine
aicbu72	EPI_ISL_2984986	Sri Lanka	Malabe	Nasopharyngeal swab	Centre for Dengue Research and AICBU, Department of Immunology and Molecular Medicine
aicbu24	EPI_ISL_2985012	Sri Lanka	Jaffna	Nasopharyngeal swab	Centre for Dengue Research and AICBU, Department of Immunology and Molecular Medicine
aicbu36	EPI_ISL_2984984	Sri Lanka	Karainagar	Nasopharyngeal swab	Centre for Dengue Research and AICBU, Department of Immunology and Molecular Medicine
aicbu38	EPI_ISL_2984970	Sri Lanka	Mullaitivu	Nasopharyngeal swab	Centre for Dengue Research and AICBU, Department of Immunology and Molecular Medicine
aicbu67	EPI_ISL_2984965	Sri Lanka	Monaragala	Nasopharyngeal swab	Centre for Dengue Research and AICBU, Department of Immunology and Molecular Medicine
aicbu73	EPI_ISL_2985000	Sri Lanka	Colombo	Nasopharyngeal swab	Centre for Dengue Research and AICBU, Department of Immunology and Molecular Medicine
aicbu74	EPI_ISL_2984964	Sri Lanka	Colombo	Nasopharyngeal swab	Centre for Dengue Research and AICBU, Department of Immunology and Molecular Medicine
aicbu75	EPI_ISL_2985003	Sri Lanka	Colombo	Nasopharyngeal swab	Centre for Dengue Research and AICBU, Department of Immunology and Molecular Medicine
aicbu62	EPI_ISL_2984975	Sri Lanka	Colombo	Nasopharyngeal swab	Centre for Dengue Research and AICBU, Department of Immunology and Molecular Medicine
aicbu63	EPI_ISL_2984972	Sri Lanka	Colombo	Nasopharyngeal swab	Centre for Dengue Research and AICBU, Department of Immunology and Molecular Medicine
aicbu58	EPI_ISL_3099527	Sri Lanka	Colombo	Nasopharyngeal swab	Centre for Dengue Research and AICBU, Department of Immunology and Molecular Medicine
aicbu59	EPI_ISL_2985004	Sri Lanka	Colombo	Nasopharyngeal swab	Centre for Dengue Research and AICBU, Department of Immunology and Molecular Medicine
aicbu60	EPI_ISL_2985015	Sri Lanka	Colombo	Nasopharyngeal swab	Centre for Dengue Research and AICBU, Department of Immunology and Molecular Medicine
aicbu61	EPI_ISL_2984982	Sri Lanka	Colombo	Nasopharyngeal swab	Centre for Dengue Research and AICBU, Department of Immunology and Molecular Medicine
aicbu77	EPI_ISL_2984998	Sri Lanka	Welisara	Nasopharyngeal swab	Centre for Dengue Research and AICBU, Department of Immunology and Molecular Medicine
aicbu78	EPI_ISL_2984990	Sri Lanka	Welisara	Nasopharyngeal swab	Centre for Dengue Research and AICBU, Department of Immunology and Molecular Medicine
aicbu79	EPI_ISL_2984991	Sri Lanka	Welisara	Nasopharyngeal swab	Centre for Dengue Research and AICBU, Department of Immunology and Molecular Medicine
CDR116	NA	Sri Lanka	Colombo	Nasopharyngeal swab	Centre for Dengue Research and AICBU, Department of Immunology and Molecular Medicine
aicbu52	EPI_ISL_2984971	Sri Lanka	Piliyandala	Nasopharyngeal swab	Centre for Dengue Research and AICBU, Department of Immunology and Molecular Medicine
aicbu53	EPI_ISL_2984989	Sri Lanka	Colombo	Nasopharyngeal swab	Centre for Dengue Research and AICBU, Department of Immunology and Molecular Medicine
aicbu54	EPI_ISL_2984996	Sri Lanka	Nawagamuwa	Nasopharyngeal swab	Centre for Dengue Research and AICBU, Department of Immunology and Molecular Medicine
aicbu55	EPI_ISL_2984985	Sri Lanka	Colombo	Nasopharyngeal swab	Centre for Dengue Research and AICBU, Department of Immunology and Molecular Medicine
aicbu56	EPI_ISL_2984992	Sri Lanka	Colombo	Nasopharyngeal swab	Centre for Dengue Research and AICBU, Department of Immunology and Molecular Medicine
aicbu57	EPI_ISL_2984978	Sri Lanka	Colombo	Nasopharyngeal swab	Centre for Dengue Research and AICBU, Department of Immunology and Molecular Medicine
CDR136	NA	Sri Lanka	Colombo	Nasopharyngeal swab	Centre for Dengue Research and AICBU, Department of Immunology and Molecular Medicine
CMC102245	NA	Sri Lanka	Colombo	Nasopharyngeal swab	Centre for Dengue Research and AICBU, Department of Immunology and Molecular Medicine
CMC103413	NA	Sri Lanka	Colombo	Nasopharyngeal swab	Centre for Dengue Research and AICBU, Department of Immunology and Molecular Medicine
CMC105801	NA	Sri Lanka	Colombo	Nasopharyngeal swab	Centre for Dengue Research and AICBU, Department of Immunology and Molecular Medicine
CMC106121	NA	Sri Lanka	Colombo	Nasopharyngeal swab	Centre for Dengue Research and AICBU, Department of Immunology and Molecular Medicine
CMC106823	NA	Sri Lanka	Colombo	Nasopharyngeal swab	Centre for Dengue Research and AICBU, Department of Immunology and Molecular Medicine
CMC107138	NA	Sri Lanka	Colombo	Nasopharyngeal swab	Centre for Dengue Research and AICBU, Department of Immunology and Molecular Medicine
CMC107166	NA	Sri Lanka	Colombo	Nasopharyngeal swab	Centre for Dengue Research and AICBU, Department of Immunology and Molecular Medicine
CMC110975	NA	Sri Lanka	Colombo	Nasopharyngeal swab	Centre for Dengue Research and AICBU, Department of Immunology and Molecular Medicine
CMC114222	NA	Sri Lanka	Colombo	Nasopharyngeal swab	Centre for Dengue Research and AICBU, Department of Immunology and Molecular Medicine
CMC114470	NA	Sri Lanka	Colombo	Nasopharyngeal swab	Centre for Dengue Research and AICBU, Department of Immunology and Molecular Medicine
CMC97940	NA	Sri Lanka	Colombo	Nasopharyngeal swab	Centre for Dengue Research and AICBU, Department of Immunology and Molecular Medicine
