# Supplementary material for: Comparison of different sequencing techniques for identification of SARS-CoV-2 variants of concern with multiplex real-time PCR
Source: PLoS One. 2022 Apr 4;17(4):e0265220. doi: 10.1371/journal.pone.0265220 (PMC8979425; doi:10.1371/journal.pone.0265220)
Supplement: S2 Table — (XLSX) [file pone.0265220.s002.xlsx]

## Sheet: Illumina vs PCR
	Variant PCR Assay								Illumina
Sample_ID	FAM (E484K)	CAL (N501Y)	Q705 (HV69/70)	CAL (K417T)	FAM (L452R)	Q705 (K417N)	HEX (W152C)	Interpretation	Pango_Lineage	H69/70del	N501Y	L452R	E484K	K417N	N%
sm08		21	20					B.1.1.7	B.1.1.7	1	1				0
sm13		18	18					B.1.1.7	B.1.1.7	1	1				0
sm16		15	13					B.1.1.7	B.1.1.7	1	1				0
sm21		21	18					B.1.1.7	B.1.1.7	1	1				0
sm15		19	21					B.1.1.7	B.1.1.7	1	1				0.01
sm35		16	19					B.1.1.7	B.1.1.7	1	1				0.02
sm19		14	11					B.1.1.7	B.1.1.7	1	1				0.03
sm36		17	18					B.1.1.7	B.1.1.7	1	1				0.06
CMC104456								Inconclusive	B.1						0.15
sm01					19			B.1.617	B.1.617.2			1			0.51
sm14					21			B.1.617	B.1.617.2			1			0.61
sm18					18			B.1.617	B.1.617.2			1			0.76
CDR109		25	24					B.1.1.7	B.1.1						1.42
CDR140		32	31					B.1.1.7	B.1.1.7	1	1				1.2
CMC100404		13	11					B.1.1.7	B.1.1.7	1					1
CMC100679		16	14					B.1.1.7	B.1.1.7	1	1				1
CMC100751		15	13					B.1.1.7	B.1.1.7	1	1				1
CMC101303		15	13					B.1.1.7	B.1.1.7	1	1				1
CMC101605		14	12					B.1.1.7	B.1.1.7	1	1				1
CMC101955		17	15					B.1.1.7	B.1.1.7	1	1				1
CMC102415		13	12					B.1.1.7	B.1.1.7	1	1				1
CMC103371		15	13					B.1.1.7	B.1.1.7	1					1
CMC103726		17	15					B.1.1.7	B.1.1.7	1	1				1
sm12					19			B.1.617	B.1.617.2			1			1
sm23					18			B.1.617	B.1.617.2			1			1.42
CDR114		15	13					B.1.1.7	B.1.1.7	1	1				1.5
CDR128		13	13					B.1.1.7	B.1.1.7	1	1				1.5
sm25					18			B.1.617	B.1.617.2			1			1.97
CDR110		26	24					B.1.1.7	B.1.1.7	1	1				2
CDR112		14	12					B.1.1.7	B.1.1.7	1	1				2
CDR115		14	13					B.1.1.7	B.1.1.7	1					2
CDR116		15	13					B.1.1.7	None						2
CDR117		14	12					B.1.1.7	B.1.1.7	1	1				2
CDR118		13	12					B.1.1.7	B.1.1.7	1	1				2
CDR124		17	16					B.1.1.7	B.1.1.7	1	1				2
CDR126								Inconclusive	B.1.411						2
CDR133		13	12					B.1.1.7	B.1.1.7	1	1				2
CDR134		14	13					B.1.1.7	B.1.1.7	1	1				2
sm06					17			B.1.617	B.1.617.2			1			2.1
sm03		19	21					B.1.1.7	B.1.1.7	1					2.13
CDR113		11	10					B.1.1.7	B.1.1.7	1	1				2.2
CDR127			20					Inconclusive	B.1						2.2
sm05					20			B.1.617	B.1.617.2			1			2.6
sm30					14			B.1.617	B.1.1.372			1			2.63
sm09					30			B.1.617	B.1.617.2			1			2.77
CDR111		27	25					B.1.1.7	B.1.1.7	1	1				3
CDR119		14	14					B.1.1.7	B.1.1.7	1	1				3
CDR120		18	17					B.1.1.7	B.1.1.7	1	1				3
CDR125		19	19					B.1.1.7	B.1.1.7	1	1				3
CDR130			20					Inconclusive	B.1.1						3
CDR131		17	15					B.1.1.7	B.1.1.7	1	1				3
CDR135		23	21					B.1.1.7	B.1.1.7	1	1				3
CDR136		18	17					B.1.1.7	B.1.1.7	1	1				4
CMC105624		18	16					B.1.1.7	B.1.1.7	1	1				4
CMC105633		16	14					B.1.1.7	B.1.1.7	1	1				4
CMC105765		16	13					B.1.1.7	B.1.1.7	1					4
CMC105779		14	12					B.1.1.7	B.1.1.7	1					4
CMC105791		14	12					B.1.1.7	B.1.1.7						4
CMC105801		16	14					B.1.1.7	B.1.1.7						4
CMC105844		12	10					B.1.1.7	B.1.1.7	1					4
CMC105948		14	13					B.1.1.7	B.1.1.7	1	1				4
CMC106000		16	15					B.1.1.7	B.1.1.7	1	1				4
CMC106121		11	10					B.1.1.7	B.1.1.7	1					4
CMC106462		15	13					B.1.1.7	B.1.1.7	1	1				4
CMC106472		14	12					B.1.1.7	B.1.1.7	1	1				4
CMC106473		14	13					B.1.1.7	B.1.1.7	1	1				4
CMC106503		16	14					B.1.1.7	B.1.1.7	1	1				4
CMC106823		14	12					B.1.1.7	B.1.1.7						4
CMC107010		17	15					B.1.1.7	B.1.1.7	1	1				4
CMC107037		17	15					B.1.1.7	B.1.1.7	1	1				4
sm34		15	13					B.1.1.7	B.1.1.7	1					4.13
sm31					15			B.1.617	C.36			1			4.34
CDR129		11	11					B.1.1.7	B.1.1.7	1	1				5.12
CDR138		19	18					B.1.1.7	B.1.1.7	1	1				5
CDR141		22	21					B.1.1.7	B.1.1.7	1	1				5
CDR142		17	15					B.1.1.7	B.1.1.7	1	1				5
CMC100753		17	14					B.1.1.7	B.1.1.7	1	1				5
CMC101382		16	15					B.1.1.7	B.1.1.7	1	1				5
CMC102245		9	7					B.1.1.7	B.1.1.7						5
CMC103413		12	10					B.1.1.7	B.1.1.7						5
CMC107066		15	14					B.1.1.7	B.1.1.7	1	1				5
CMC107104		15	14					B.1.1.7	B.1.1.7	1	1				5
CMC107138		13	10					B.1.1.7	B.1.1.7	1					5
CMC107166		15	13					B.1.1.7	B.1.1.7						5
CMC107326					18			B.1.617	B.1.617.2			1			5
CMC107327					30			B.1.617	B.1.617.2			1			5
CMC107488		14	12					B.1.1.7	B.1.1.7	1	1				5
CMC107553		13	10					B.1.1.7	B.1.1.7	1	1				5
CMC109201		19	17					B.1.1.7	B.1.1.7	1	1				5
CMC110954		17	15					B.1.1.7	B.1.1.7	1	1				5
CMC110975		20	17					B.1.1.7	B.1.1.7	1	1				5
CMC111112		16	14					B.1.1.7	B.1.1.7	1					5
CMC111167		18	16					B.1.1.7	B.1.1.7	1					5
CMC111315		15	13					B.1.1.7	B.1.1.7	1					5
CMC111317		20	18					B.1.1.7	B.1.1.7	1	1				5
CMC113108		14	11					B.1.1.7	B.1.1.7	1	1				5
CMC113134		13	12					B.1.1.7	B.1.1.7	1					5
CMC113160		16	14					B.1.1.7	B.1.1.7	1	1				5
CMC113881					26			B.1.617	B.1.617.2			1			5
CMC114116		18	16					B.1.1.7	B.1.1.7	1					5
CMC114222		14	12					B.1.1.7	B.1.1.7						5
CMC114447		12	11					B.1.1.7	B.1.1.7	1	1				5
CMC114461		14	12					B.1.1.7	B.1.1.7	1					5
CMC114470		14	11					B.1.1.7	B.1.1.7	1					5
CMC114471		18	17					B.1.1.7	B.1.1.7	1	1				5
CMC118892					33			B.1.617	B.1.617.2			1			5
CMC71157		17	15					B.1.1.7	B.1.1.7	1	1				5
CMC97929		13	11					B.1.1.7	B.1.1.7	1	1				5
CMC97940		33	32					B.1.1.7	None						5
CMC97955		18	16					B.1.1.7	B.1.1.7	1	1				5
CMC97963		18	16					B.1.1.7	B.1.1.7	1	1				5
CMC98288		13	11					B.1.1.7	B.1.1.7						5
CMC98395		12	10					B.1.1.7	B.1.1.7	1					5
CMC99264		19	17					B.1.1.7	B.1.1.7	1	1				5
CMC99379		17	15					B.1.1.7	B.1.1.7	1	1				5
CMC99784		17	15					B.1.1.7	B.1.1.7	1	1				5
CMC99967		12	10					B.1.1.7	B.1.1.7	1	1				5
CDR139		18	16					B.1.1.7	B.1.1.7	1	1				6
sm02		14	15					B.1.1.7	B.1.1.7	1					7.23
sm28		17	16					B.1.1.7	B.1.1.7	1					7.29
sm33					15			B.1.617	B.1.617.2			1			7.68
sm22					25			B.1.617	B.1.617.2			1			7.87
sm11		18	22					B.1.1.7	B.1.1.7	1					10.35
sm10		17	16					B.1.1.7	B.1.1.7	1					10.49
sm29		14	13					B.1.1.7	B.1.1.7	1					12.85
sm32					13			B.1.617	B.1			1			13.76
sm26		15	13					B.1.1.7	B.1.1.7	1					20.08
sm07					14			B.1.617	B.1.617.2			1			23.78
sm20								Inconclusive	B.1						25.72
sm37		13	11					B.1.1.7	B.1.1.7	1					26.27
sm27					15			B.1.617	B.1.617.2			1			27.18
sm17		18	16					B.1.1.7	B.1.1.7	1					28.56
sm24		17	15					B.1.1.7	B.1.1.7	1					30.06
sm04		20	17					B.1.1.7	None		1				31.35

## Sheet: ONT vs PCR
	Variant PCR Assay								ONT
Sample_ID	FAM (E484K)	CAL (N501Y)	Q705 (HV69/70)	CAL (K417T)	FAM (L452R)	Q705 (K417N)	HEX (W152C)	Interpretation	Pango_Lineage	H69/70del	N501Y	L452R	E484K	K417N	N%
ONT24		14	11					B.1.1.7	B.1.1.7	1	1				0
ONT28		13	13					B.1.1.7	B.1.1.7	1	1				0
ONT29		17	14					B.1.1.7	B.1.1.7	1	1				0
ONT34		13	10					B.1.1.7	B.1.1.7	1	1				0
ONT35		11	8					B.1.1.7	B.1.1.7	1	1				0
ONT36		19	16					B.1.1.7	B.1.1.7	1	1				0
ONT37		10	7					B.1.1.7	B.1.1.7	1	1				0
ONT39		10	7					B.1.1.7	B.1.1.7	1	1				0
ONT43		15	12					B.1.1.7	B.1.1.7	1	1				0
ONT44		17	14					B.1.1.7	B.1.1.7	1	1				0
ONT45		23	20					B.1.1.7	B.1.1.7	1	1				0
ONT46		18	15					B.1.1.7	B.1.1.7	1	1				0
ONT50		14	12					B.1.1.7	B.1.1.7	1	1				0
ONT51		25	21					B.1.1.7	B.1.1.7	1	1				0
ONT64		18	17					B.1.1.7	B.1.1.7	1	1				0
ONT65		16	15					B.1.1.7	B.1.1.7	1	1				0
ONT68		21	20					B.1.1.7	B.1.1.7	1	1				0
ONT71		15	17					B.1.1.7	B.1.1.7	1	1				0
ONT72		19	18					B.1.1.7	B.1.1.7	1	1				0
ONT76		21	20					B.1.1.7	B.1.1.7	1	1				0
ONT77		14	17					B.1.1.7	B.1.1.7	1	1				0
ONT49	12	14				22		B.1.351	B.1.351.3		1		1	1	0
ONT54					16			B.1.617	B.1.617.2			1			0
ONT62					19			B.1.617	B.1.617.2			1			0
ONT63								Inconclusive	None						0
sm04		20	17					B.1.1.7	B.1.1.7	1	1				0
sm24		17	15					B.1.1.7	B.1.1.7	1	1				0
sm37		13	11					B.1.1.7	B.1.1.7	1	1				0
sm29		14	13					B.1.1.7	B.1.1.7	1	1				0
sm10		17	16					B.1.1.7	B.1.1.7	1	1				0
sm28		17	16					B.1.1.7	B.1.1.7	1	1				0
sm02		14	15					B.1.1.7	B.1.1.7	1	1				0
sm31					15			B.1.617	C.36			1			0
sm12					19			B.1.617	B.1.617.2			1			0
sm18					18			B.1.617	B.1.617.2			1			0
sm21		21	18					B.1.1.7	B.1.1.7	1	1				0
ONT25		10	7					B.1.1.7	B.1.1.7	1	1				0.01
ONT27		16	13					B.1.1.7	B.1.1.7	1	1				0.01
ONT32		8	10					B.1.1.7	B.1.1.7	1	1				0.01
ONT38		19	16					B.1.1.7	B.1.1.7	1	1				0.01
ONT41		12	19					B.1.1.7	B.1.1.7	1	1				0.01
ONT47		23	20					B.1.1.7	B.1.1.7	1	1				0.01
ONT67		17	19					B.1.1.7	B.1.1.7	1	1				0.01
ONT70		17	16					B.1.1.7	B.1.1.7	1	1				0.01
ONT48					15			B.1.617	B.1.617.2			1			0.01
ONT74		18	19					B.1.1.7	B.1.1.7	1	1				0.03
ONT57					29			B.1.617	B.1.617.2			1			0.28
ONT30					21			B.1.617	B.1.617.2			1			0.37
ONT40		10	8					B.1.1.7	B.1.1.7	1	1				0.48
ONT66		13	13					B.1.1.7	B.1.1.7	1	1				0.62
sm17		18	16					B.1.1.7	B.1.1.7	1	1				1
sm34		15	13					B.1.1.7	B.1.1.7	1	1				1
sm03		19	21					B.1.1.7	B.1.1.7	1	1				1
sm19		14	11					B.1.1.7	B.1.1.7	1	1				1
sm15		19	21					B.1.1.7	B.1.1.7	1	1				1
sm08		21	20					B.1.1.7	B.1.1.7	1	1				1
sm13		18	18					B.1.1.7	B.1.1.7	1	1				1
sm16		15	13					B.1.1.7	B.1.1.7	1	1				1
ONT78					11			B.1.617	B.1.617.2			1			1.99
sm32					13			B.1.617	C.36			1			2
sm11		18	22					B.1.1.7	B.1.1.7	1	1				2
sm30					14			B.1.617	C.36			1			2
ONT58					14			B.1.617	B.1.617.2			1			2.17
ONT79					11			B.1.617	B.1.617.2			1			2.17
ONT26		26	23					B.1.1.7	B.1.1.7	1	1				2.36
ONT61					15			B.1.617	B.1.617.2			1			2.57
ONT53					17			B.1.617	B.1.617.2			1			3.1
ONT55					19			B.1.617	B.1.617.2			1			3.1
ONT56					17			B.1.617	B.1.617.2			1			3.1
ONT59					17			B.1.617	B.1.617.2			1			3.11
ONT60					15			B.1.617	B.1.617.2			1			3.11
ONT69					15			B.1.617	B.1.617.2			1			3.11
ONT73					16			B.1.617	B.1.617.2			1			3.11
ONT75					14			B.1.617	B.1.617.2			1			3.11
ONT33		19	16					B.1.1.7	B.1.1.7	1	1				3.17
ONT52					21			B.1.617	B.1.617.2			1			3.28
ONT42					18			B.1.617	B.1.617.2			1			3.53
ONT31		22	19					B.1.1.7	None						84.84
sm26		15	13					B.1.1.7	B.1.1.7		1				1.51
sm33					15			B.1.617	B.1.617.2			1			2.99
sm01					19			B.1.617	B.1.617.2			1			2.99
sm07					14			B.1.617	B.1.617.2			1			3.1
sm06					17			B.1.617	B.1.617.2			1			3.1
sm25					18			B.1.617	B.1.617.2			1			3.1
sm27					15			B.1.617	B.1.617.2			1			3.11
sm22					25			B.1.617	B.1.617.2			1			3.11
sm05					20			B.1.617	B.1.617.2			1			3.11
sm23					18			B.1.617	B.1.617.2			1			3.11
sm14					21			B.1.617	B.1.617.2			1			3.11
sm09					30			B.1.617	B.1.617.2			1			4.3
sm35		16	19					B.1.1.7	None		1				42.06
sm36		17	18					B.1.1.7	None						51.07
sm20								Inconclusive	None						90.9

## Sheet: NGS vs PCR
	Variant PCR Assay								NGS
Sample_ID	FAM (E484K)	CAL (N501Y)	Q705 (HV69/70)	CAL (K417T)	FAM (L452R)	Q705 (K417N)	HEX (W152C)	Interpretation	HV69/70del	L452R	T478K	N501Y	E484K	K417N	W152C	ONT %N	Illumina %N	Illumina_lineage	Conflict	Illumina_ambiguity_score	Illumina_scorpio_call	Illumina_scorpio_support	Illumina_scorpio_conflict	Illumina_qc_status	Illumina_note	ONT_lineage	ONT_conflict	ONT_ambiguity_score	ONT_scorpio_call	ONT_scorpio_support	ONT_scorpio_conflict	ONT_qc_status	ONT_note
sm01					19			B.1.617		both	both					2.99	0.51	B.1.617.2			Delta (B.1.617.2-like)	1	0	passed_qc	scorpio call: Alt alleles 13; Ref alleles 0; Amb alleles 0; Oth alleles 0	B.1.617.2	0	0.970528	Delta (B.1.617.2-like)	1	0	passed_qc	scorpio call: Alt alleles 13; Ref alleles 0; Amb alleles 0; Oth alleles 0
sm02		14	15					B.1.1.7	both			ont				0	7.23	B.1.1.7	0	0.920232	Alpha (B.1.1.7-like)	0.8261	0.087	passed_qc	scorpio call: Alt alleles 19; Ref alleles 2; Amb alleles 2; Oth alleles 0	B.1.1.7	0	0.99996	Alpha (B.1.1.7-like)	0.9565	0.0435	passed_qc	scorpio call: Alt alleles 22; Ref alleles 1; Amb alleles 0; Oth alleles 0
sm03		19	21					B.1.1.7	both			ont				0.01	2.13	B.1.1.7	0	0.977804				passed_qc		B.1.1.7	0	0.999919	Alpha (B.1.1.7-like)	0.9565	0.0435	passed_qc	scorpio call: Alt alleles 22; Ref alleles 1; Amb alleles 0; Oth alleles 0
sm04		20	17					B.1.1.7	ont			both				0	31.35	None						fail	N_content:0.31	B.1.1.7	0	0.99996	Alpha (B.1.1.7-like)	0.9565	0.0435	passed_qc	scorpio call: Alt alleles 22; Ref alleles 1; Amb alleles 0; Oth alleles 0
sm05					20			B.1.617		both	both					3.11	2.6	B.1.617.2			Delta (B.1.617.2-like)	1	0	passed_qc	scorpio call: Alt alleles 13; Ref alleles 0; Amb alleles 0; Oth alleles 0	B.1.617.2	0	0.96419	Delta (B.1.617.2-like)	1	0	passed_qc	scorpio call: Alt alleles 13; Ref alleles 0; Amb alleles 0; Oth alleles 0
sm06					17			B.1.617		both	both					3.1	2.1	B.1.617.2	0	0.977466	Delta (B.1.617.2-like)	0.9231	0.0769	passed_qc	scorpio call: Alt alleles 12; Ref alleles 1; Amb alleles 0; Oth alleles 0	B.1.617.2	0	0.964233	Delta (B.1.617.2-like)	1	0	passed_qc	scorpio call: Alt alleles 13; Ref alleles 0; Amb alleles 0; Oth alleles 0
sm07					14			B.1.617		both	both					3.1	23.78	B.1.617.2	0	0.678476	Delta (B.1.617.2-like)	0.6923	0.2308	passed_qc	scorpio call: Alt alleles 9; Ref alleles 3; Amb alleles 1; Oth alleles 0	B.1.617.2	0	0.964233	Delta (B.1.617.2-like)	1	0	passed_qc	scorpio call: Alt alleles 13; Ref alleles 0; Amb alleles 0; Oth alleles 0
sm08		21	20					B.1.1.7	both			both				0.01	0	B.1.1.7	0	1	Alpha (B.1.1.7-like)	0.9565	0.0435	passed_qc	scorpio call: Alt alleles 22; Ref alleles 1; Amb alleles 0; Oth alleles 0	B.1.1.7	0	0.999919	Alpha (B.1.1.7-like)	0.9565	0.0435	passed_qc	scorpio call: Alt alleles 22; Ref alleles 1; Amb alleles 0; Oth alleles 0
sm09					30			B.1.617		both	both					4.3	2.77	B.1.617.2	0	0.972197	Delta (B.1.617.2-like)	0.8462	0.1538	passed_qc	scorpio call: Alt alleles 11; Ref alleles 2; Amb alleles 0; Oth alleles 0; scorpio replaced lineage assignment B.1	B.1.617.2	0	0.946317	Delta (B.1.617.2-like)	0.8462	0	passed_qc	scorpio call: Alt alleles 11; Ref alleles 0; Amb alleles 2; Oth alleles 0; scorpio replaced lineage assignment B.1.617.3
sm10		17	16					B.1.1.7	both			ont				0	10.49	B.1.1.7	0	0.878362	Alpha (B.1.1.7-like)	0.8261	0.0435	passed_qc	scorpio call: Alt alleles 19; Ref alleles 1; Amb alleles 3; Oth alleles 0	B.1.1.7	0	1	Alpha (B.1.1.7-like)	0.9565	0.0435	passed_qc	scorpio call: Alt alleles 22; Ref alleles 1; Amb alleles 0; Oth alleles 0
sm11		18	22					B.1.1.7	both			ont				0.02	10.35	B.1.1.7	0	0.8809	Alpha (B.1.1.7-like)	0.7391	0.087	passed_qc	scorpio call: Alt alleles 17; Ref alleles 2; Amb alleles 4; Oth alleles 0	B.1.1.7	0	0.999798	Alpha (B.1.1.7-like)	0.9565	0.0435	passed_qc	scorpio call: Alt alleles 22; Ref alleles 1; Amb alleles 0; Oth alleles 0
sm12					19			B.1.617		both	both					0	1	B.1.617.2	0	0.988424	Delta (B.1.617.2-like)	0.8462	0.0769	passed_qc	scorpio call: Alt alleles 11; Ref alleles 1; Amb alleles 1; Oth alleles 0	B.1.617.2	0	0.99996	Delta (B.1.617.2-like)	1	0	passed_qc	scorpio call: Alt alleles 13; Ref alleles 0; Amb alleles 0; Oth alleles 0
sm13		18	18					B.1.1.7	both			both				0.01	0	B.1.1.7	0	1	Alpha (B.1.1.7-like)	0.9565	0.0435	passed_qc	scorpio call: Alt alleles 22; Ref alleles 1; Amb alleles 0; Oth alleles 0	B.1.1.7	0	0.999919	Alpha (B.1.1.7-like)	0.9565	0.0435	passed_qc	scorpio call: Alt alleles 22; Ref alleles 1; Amb alleles 0; Oth alleles 0
sm14					21			B.1.617		both	both					3.11	0.61	B.1.617.2	0	0.99357	Delta (B.1.617.2-like)	0.9231	0.0769	passed_qc	scorpio call: Alt alleles 12; Ref alleles 1; Amb alleles 0; Oth alleles 0	B.1.617.2	0	0.96419	Delta (B.1.617.2-like)	1	0	passed_qc	scorpio call: Alt alleles 13; Ref alleles 0; Amb alleles 0; Oth alleles 0
sm15		19	21					B.1.1.7	both			both				0.01	0.01	B.1.1.7	0	0.99996	Alpha (B.1.1.7-like)	0.9565	0.0435	passed_qc	scorpio call: Alt alleles 22; Ref alleles 1; Amb alleles 0; Oth alleles 0	B.1.1.7	0	0.999879	Alpha (B.1.1.7-like)	0.9565	0.0435	passed_qc	scorpio call: Alt alleles 22; Ref alleles 1; Amb alleles 0; Oth alleles 0
sm16		15	13					B.1.1.7	both			both				0.01	0	B.1.1.7	0	1	Alpha (B.1.1.7-like)	0.9565	0.0435	passed_qc	scorpio call: Alt alleles 22; Ref alleles 1; Amb alleles 0; Oth alleles 0	B.1.1.7	0	0.99996	Alpha (B.1.1.7-like)	0.9565	0.0435	passed_qc	scorpio call: Alt alleles 22; Ref alleles 1; Amb alleles 0; Oth alleles 0
sm17		18	16					B.1.1.7	both			ont				0.01	28.56	B.1.1.7	0	0.581369				passed_qc		B.1.1.7	0	0.999919	Alpha (B.1.1.7-like)	0.913	0.0435	passed_qc	scorpio call: Alt alleles 21; Ref alleles 1; Amb alleles 1; Oth alleles 0
sm18					18			B.1.617		both	both					0	0.76	B.1.617.2			Delta (B.1.617.2-like)	1	0	passed_qc	scorpio call: Alt alleles 13; Ref alleles 0; Amb alleles 0; Oth alleles 0	B.1.617.2	0	1	Delta (B.1.617.2-like)	1	0	passed_qc	scorpio call: Alt alleles 13; Ref alleles 0; Amb alleles 0; Oth alleles 0
sm19		14	11					B.1.1.7	both			both				0.01	0.03	B.1.1.7	0	0.999595	Alpha (B.1.1.7-like)	0.913	0.087	passed_qc	scorpio call: Alt alleles 21; Ref alleles 2; Amb alleles 0; Oth alleles 0	B.1.1.7	0	0.999879	Alpha (B.1.1.7-like)	0.9565	0.0435	passed_qc	scorpio call: Alt alleles 22; Ref alleles 1; Amb alleles 0; Oth alleles 0
sm20								Inconclusive								90.9	25.72	B.1	0	0.647175				passed_qc		None						fail	N_content:0.96
sm21		21	18					B.1.1.7	both			both				0	0	B.1.1.7	0	1	Alpha (B.1.1.7-like)	0.9565	0.0435	passed_qc	scorpio call: Alt alleles 22; Ref alleles 1; Amb alleles 0; Oth alleles 0	B.1.1.7	0	0.99996	Alpha (B.1.1.7-like)	0.9565	0.0435	passed_qc	scorpio call: Alt alleles 22; Ref alleles 1; Amb alleles 0; Oth alleles 0
sm22					25			B.1.617		both	both					3.11	7.87	B.1.617.2	0	0.91383	Delta (B.1.617.2-like)	0.9231	0	passed_qc	scorpio call: Alt alleles 12; Ref alleles 0; Amb alleles 1; Oth alleles 0	B.1.617.2	0	0.96419	Delta (B.1.617.2-like)	1	0	passed_qc	scorpio call: Alt alleles 13; Ref alleles 0; Amb alleles 0; Oth alleles 0
sm23					18			B.1.617		both	both					3.11	1.42	B.1.617.2			Delta (B.1.617.2-like)	1	0	passed_qc	scorpio call: Alt alleles 13; Ref alleles 0; Amb alleles 0; Oth alleles 0	B.1.617.2	0	0.96419	Delta (B.1.617.2-like)	1	0	passed_qc	scorpio call: Alt alleles 13; Ref alleles 0; Amb alleles 0; Oth alleles 0
sm24		17	15					B.1.1.7	both			ont				0	30.06	B.1.1.7	0	0.461333				passed_qc		B.1.1.7	0	1	Alpha (B.1.1.7-like)	0.9565	0.0435	passed_qc	scorpio call: Alt alleles 22; Ref alleles 1; Amb alleles 0; Oth alleles 0
sm25					18			B.1.617		both	both					3.1	1.97	B.1.617.2			Delta (B.1.617.2-like)	1	0	passed_qc	scorpio call: Alt alleles 13; Ref alleles 0; Amb alleles 0; Oth alleles 0	B.1.617.2	0	0.964233	Delta (B.1.617.2-like)	1	0	passed_qc	scorpio call: Alt alleles 13; Ref alleles 0; Amb alleles 0; Oth alleles 0
sm26		15	13					B.1.1.7	illumina			ont				1.51	20.08	B.1.1.7	0	0.740528				passed_qc		B.1.1.7	0	0.982473	Alpha (B.1.1.7-like)	0.913	0.0435	passed_qc	scorpio call: Alt alleles 21; Ref alleles 1; Amb alleles 1; Oth alleles 0
sm27					15			B.1.617		both	ont					3.11	27.18	B.1.617.2	0	0.607018	Delta (B.1.617.2-like)	0.7692	0.2308	passed_qc	scorpio call: Alt alleles 10; Ref alleles 3; Amb alleles 0; Oth alleles 0	B.1.617.2	0	0.964147	Delta (B.1.617.2-like)	1	0	passed_qc	scorpio call: Alt alleles 13; Ref alleles 0; Amb alleles 0; Oth alleles 0
sm28		17	16					B.1.1.7	both			ont				0	7.29	B.1.1.7	0	0.91659				passed_qc		B.1.1.7	0	1	Alpha (B.1.1.7-like)	0.9565	0.0435	passed_qc	scorpio call: Alt alleles 22; Ref alleles 1; Amb alleles 0; Oth alleles 0
sm29		14	13					B.1.1.7	both			ont				0	12.85	B.1.1.7	0	0.848275	Alpha (B.1.1.7-like)	0.7826	0.0435	passed_qc	scorpio call: Alt alleles 18; Ref alleles 1; Amb alleles 4; Oth alleles 0	B.1.1.7	0	1	Alpha (B.1.1.7-like)	0.9565	0.0435	passed_qc	scorpio call: Alt alleles 22; Ref alleles 1; Amb alleles 0; Oth alleles 0
sm30					14			B.1.617		both						0.02	2.63	B.1.1.372	0	0.972197				passed_qc		C.36	0	0.999757				passed_qc
sm31					15			B.1.617		both						0	4.34	C.36	0	0.953805				passed_qc		C.36	0	0.99996				passed_qc
sm32					13			B.1.617		both						0.02	13.76	B.1	0	0.834927				passed_qc		C.36	0	0.999798				passed_qc
sm33					15			B.1.617		both	ont					2.99	7.68	B.1.617.2	0	0.915069	Delta (B.1.617.2-like)	0.6923	0.1538	passed_qc	scorpio call: Alt alleles 9; Ref alleles 2; Amb alleles 2; Oth alleles 0	B.1.617.2	0	0.972026	Delta (B.1.617.2-like)	1	0	passed_qc	scorpio call: Alt alleles 13; Ref alleles 0; Amb alleles 0; Oth alleles 0
sm34		15	13					B.1.1.7	both			ont				0.01	4.13	B.1.1.7	0	0.955925				passed_qc		B.1.1.7	0	0.99996	Alpha (B.1.1.7-like)	0.9565	0.0435	passed_qc	scorpio call: Alt alleles 22; Ref alleles 1; Amb alleles 0; Oth alleles 0
sm35		16	19					B.1.1.7	illumina			both				42.06	0.02	B.1.1.7	0	1	Alpha (B.1.1.7-like)	0.9565	0.0435	passed_qc	scorpio call: Alt alleles 22; Ref alleles 1; Amb alleles 0; Oth alleles 0	None						fail	N_content:0.42
sm36		17	18					B.1.1.7	illumina			illumina				51.07	0.06	B.1.1.7	0	0.999595	Alpha (B.1.1.7-like)	0.9565	0.0435	passed_qc	scorpio call: Alt alleles 22; Ref alleles 1; Amb alleles 0; Oth alleles 0	None						fail	N_content:0.51
sm37		13	11					B.1.1.7	both			ont				0	26.27	B.1.1.7	0	0.625445				passed_qc		B.1.1.7	0	1	Alpha (B.1.1.7-like)	0.9565	0.0435	passed_qc	scorpio call: Alt alleles 22; Ref alleles 1; Amb alleles 0; Oth alleles 0

## Sheet: NGS_summary
Sample_ID	Variant PCR Assay	ONT %N	Illumina %N	Illumina_lineage	ONT_lineage	NGS agreement			ONT	Illu	PCR
sm36	B.1.1.7	51.07	0.06	B.1.1.7	None	NA		ONT	x	31	127/134 (94.8%)
sm35	B.1.1.7	42.06	0.02	B.1.1.7	None	NA		Illu	31/33	x
sm04	B.1.1.7	0	31.35	None	B.1.1.7	NA		PCR	85/93 (91.4%)		x
sm32	B.1.617	0.02	13.76	B.1	C.36	FALSE
sm30	B.1.617	0.02	2.63	B.1.1.372	C.36	FALSE
sm20	Inconclusive	90.9	25.72	B.1	None	NA
sm08	B.1.1.7	0.01	0	B.1.1.7	B.1.1.7	TRUE
sm13	B.1.1.7	0.01	0	B.1.1.7	B.1.1.7	TRUE
sm16	B.1.1.7	0.01	0	B.1.1.7	B.1.1.7	TRUE
sm21	B.1.1.7	0	0	B.1.1.7	B.1.1.7	TRUE
sm15	B.1.1.7	0.01	0.01	B.1.1.7	B.1.1.7	TRUE
sm19	B.1.1.7	0.01	0.03	B.1.1.7	B.1.1.7	TRUE
sm03	B.1.1.7	0.01	2.13	B.1.1.7	B.1.1.7	TRUE
sm34	B.1.1.7	0.01	4.13	B.1.1.7	B.1.1.7	TRUE
sm02	B.1.1.7	0	7.23	B.1.1.7	B.1.1.7	TRUE
sm28	B.1.1.7	0	7.29	B.1.1.7	B.1.1.7	TRUE
sm11	B.1.1.7	0.02	10.35	B.1.1.7	B.1.1.7	TRUE
sm10	B.1.1.7	0	10.49	B.1.1.7	B.1.1.7	TRUE
sm29	B.1.1.7	0	12.85	B.1.1.7	B.1.1.7	TRUE
sm26	B.1.1.7	1.51	20.08	B.1.1.7	B.1.1.7	TRUE
sm37	B.1.1.7	0	26.27	B.1.1.7	B.1.1.7	TRUE
sm17	B.1.1.7	0.01	28.56	B.1.1.7	B.1.1.7	TRUE
sm24	B.1.1.7	0	30.06	B.1.1.7	B.1.1.7	TRUE
sm01	B.1.617	2.99	0.51	B.1.617.2	B.1.617.2	TRUE
sm14	B.1.617	3.11	0.61	B.1.617.2	B.1.617.2	TRUE
sm18	B.1.617	0	0.76	B.1.617.2	B.1.617.2	TRUE
sm12	B.1.617	0	1	B.1.617.2	B.1.617.2	TRUE
sm23	B.1.617	3.11	1.42	B.1.617.2	B.1.617.2	TRUE
sm25	B.1.617	3.1	1.97	B.1.617.2	B.1.617.2	TRUE
sm06	B.1.617	3.1	2.1	B.1.617.2	B.1.617.2	TRUE
sm05	B.1.617	3.11	2.6	B.1.617.2	B.1.617.2	TRUE
sm09	B.1.617	4.3	2.77	B.1.617.2	B.1.617.2	TRUE
sm31	B.1.617	0	4.34	C.36	C.36	TRUE
sm33	B.1.617	2.99	7.68	B.1.617.2	B.1.617.2	TRUE
sm22	B.1.617	3.11	7.87	B.1.617.2	B.1.617.2	TRUE
sm07	B.1.617	3.1	23.78	B.1.617.2	B.1.617.2	TRUE
sm27	B.1.617	3.11	27.18	B.1.617.2	B.1.617.2	TRUE

## Sheet: summary
Variant PCR		Confirmation			Pango Lineage	Count
Interpretation	Count	Illumina	ONT		B.1	2
B.1.1.7	143	105/109 (96.3%)	52/55 (94.5%)		B.1.1	2
B.1.351	1	na	1/1 (100%)		B.1.1.7	138
B.1.617	39	17/20 (85%)	32/35 (91.4%)		B.1.351.3	1
Inconclusive	7	5/5 (100%)	2/2 (100%)		B.1.411	1
Grand Total	190	127/134 (94.8%)	85/93 (91.4%)		B.1.617.2	36
					C.36	3
					None	7
					Grand Total	190
