# Supplementary material for: Comparison of different sequencing techniques for identification of SARS-CoV-2 variants of concern with multiplex real-time PCR
Source: PLoS One. 2022 Apr 4;17(4):e0265220. doi: 10.1371/journal.pone.0265220 (PMC8979425; doi:10.1371/journal.pone.0265220)
Supplement: S3 Table — (XLSX) [file pone.0265220.s003.xlsx]

## Sheet: SNV
	ONT											Illumina
Workflow	Position	Reference	Variant	Consensus	Coverage	Frequency	p-value	SamplesRef	SamplesHet	SamplesHom	SamplesNC	Position	Reference	Variant	Concensus	Coverage	Frequency	p-value	SamplesRef	SamplesHet	SamplesHom	SamplesNC
ONT	66	C	T	C	1868	0.0274	3.26e-14	35	1	0	1
ONT	210	G	T	K	3691	0.5151	0	23	0	13	1
Both	216	G	A	G	3195	0.0266	2.16e-22	34	0	2	1	216	G	A	G	831	0.02	6.78e-92	26	0	7	4
Both	241	C	T	T	4408	0.9923	0	0	0	36	1	241	C	T	T	337	0.93	0.019403	35	0	1	1
ONT	335	C	T	Y	3469	0.2399	1.55e-265	28	0	8	1
Both	343	G	T	G	1755	0.0609	6.34e-32	34	0	1	2	343	G	T	G	1260	0.08	9.37e-13	34	0	1	2
Both	569	G	A	G	3852	0.0643	2.49e-71	33	0	3	1	569	G	A	G	1501	0.03	1.44e-41	26	0	5	6
Both	745	C	T	C	2713	0.0619	7.08e-49	34	0	2	1	745	C	T	C	1288	0.06	1.24e-13	32	0	2	3
Both	913	C	T	Y	992	0.5501	8.83e-221	16	0	18	3	913	C	T	Y	1158	0.58	0.003113	34	0	1	2
Both	968	G	A	G	1621	0.069	1.55e-33	33	0	2	2	968	G	A	G	602	0.02	4.14e-189	21	0	13	3
ONT	1087	A	G	A	1452	0.0219	3.35e-09	33	0	1	3
Both	1148	G	T	G	4412	0.022	1.02e-24	34	0	1	2	1148	G	T	G	1151	0.04	3.96e-19	33	1	3	0
Both	1347	C	T	C	3973	0.0655	2.78e-75	31	0	3	3	1347	C	T	C	1150	0.02	3.32e-166	15	2	9	11
Both	1483	T	A	T	3149	0.0466	1.62e-40	33	0	1	3	1483	T	A	T	1707	0.01	0	1	0	36	0
ONT	1594	C	T	C	1167	0.0746	3.05e-27	33	1	0	3
Both	1628	C	-A,A	*/-A	3211	0.2034	9.45e-231	12	21	1	3	1628	C	A	C	1264	0.07	4.29e-13	31	0	1	5
Both	1634	G	A	G	7355	0.0206	8.11e-36	33	3	0	1	1634	G	A	G	1289	0.03	2.13e-54	31	0	5	1
ONT	1920	T	C	T	4871	0.0159	5.51e-19	33	0	1	3
Both	2065	C	T	C	2383	0.038	1.88e-25	33	1	0	3	2065	C	T	C	1043	0.01	0	3	0	33	1
ONT	2070	C	T	C	3014	0.0395	4.31e-34	33	0	1	3
ONT	2097	A	G	A	810	0.0569	7.31e-15	32	1	0	4
Both	2167	G	T	G	2521	0.1576	1.98e-123	26	0	8	3	2167	G	T	G	689	0.06	1.1e-13	34	0	1	2
ONT	2232	C	T	C	3716	0.0486	9.23e-51	33	0	1	3
ONT	2445	C	T	C	3351	0.0309	5.8e-28	27	0	1	9
Both	2716	C	T	C	3996	0.0437	1.77e-49	28	0	1	8	2716	C	T	C	1837	0.07	2.65e-13	36	0	1	0
Both	2841	C	T	C	3835	0.1535	1.24e-181	24	0	3	10	2841	C	T	C	1818	0.05	2.13e-16	32	0	1	4
Both	3037	C	T	T	3338	0.997	0	1	0	26	10	3037	C	T	T	2037	0.98	0.032567	35	0	1	1
Both	3047	G	T	G	3591	0.0897	5.04e-95	24	0	3	10	3047	G	T	G	2189	0.02	1.07e-194	16	2	13	6
Both	3267	C	T	Y	5012	0.5604	0	16	0	19	2	3267	C	T	Y	1044	0.58	0.0031224	32	0	1	4
Both	3401	G	A	G	8155	0.0138	2.59e-25	35	1	0	1	3401	G	A	G	1112	0.01	6.68e-280	1	1	28	7
Both	3728	G	T	G	5634	0.0333	3.79e-50	34	0	2	1	3728	G	T	G	327	0.08	8.24e-13	27	0	3	7
ONT	3994	G	T	G	4808	0.066	8.42e-90	32	0	2	3
ONT	4002	C	T	C	4605	0.0977	4.22e-133	32	0	3	2
Both	4082	G	A	G	4290	0.0391	1.22e-45	33	0	1	3	4082	G	A	G	1054	0.01	4.39e-300	23	0	13	1
Both	4181	G	T	G	4313	0.1261	5.8e-164	29	0	5	3	4181	G	T	G	1019	0.13	9.13e-12	18	2	0	17
ONT	4254	C	T	C	741	0.1391	1.74e-34	31	2	0	4
ONT	4311	G	A	G	3210	0.0305	3.34e-26	33	0	1	3
Both	4655	C	T	C	6169	0.057	1.89e-99	33	0	2	2	4655	C	T	C	1218	0.05	2.24e-16	26	1	3	7
ONT	4788	C	T	C	4266	0.0602	1.06e-72	33	1	0	3
ONT	4804	T	G	T	6511	0.0046	3.4053e-05	34	0	1	2
Both	4993	C	T	C	3640	0.0189	9.76e-18	33	0	1	3	4993	C	T	C	1329	0.01	0	17	0	20	0
Both	5020	C	T	C	5791	0.0691	4.81e-115	32	0	2	3	5020	C	T	C	1322	0.08	5.08e-13	26	0	1	10
Both	5180	G	A	G	4027	0.0968	1.49e-114	31	0	3	3	5180	G	A	G	1037	0.04	3.77e-19	34	0	3	0
Both	5184	C	T	Y	2812	0.3687	0	26	0	8	3	5184	C	T	Y	1057	0.22	5.87e-11	33	0	2	2
Both	5388	C	A	M	3954	0.7428	0	16	0	20	1	5388	C	A	M	1040	0.57	0.0020602	36	0	1	0
Both	5572	G	T	G	5412	0.0306	1.17e-43	35	0	1	1	5572	G	T	G	429	0.03	6.25e-90	27	0	6	4
Both	5584	A	G	A	5699	0.178	0	28	0	8	1	5584	A	G	A	752	0.09	9.7e-13	33	0	1	3
ONT	5657	G	A	G	4578	0.0147	3.52e-16	35	1	0	1
ONT	5736	C	T	C	3735	0.1822	2.2e-209	22	13	0	2
Both	5884	C	T	C	6915	0.0308	1.79e-56	35	0	1	1	5884	C	T	C	909	0.01	8.35e-245	16	0	16	5
Both	5986	C	T	Y	6151	0.5022	0	16	0	20	1	5986	C	T	Y	575	0.48	5.15e-06	28	0	1	8
Both	6307	G	+A,T	G	760	0.1699	1.41e-45	30	1	1	5	6307	G	T	G	1577	0.02	3.06e-94	27	0	8	2
ONT	6317	C	T	C	5635	0.0354	1.03e-53	35	0	1	1
Both	6402	C	T	C	3395	0.1381	4.86e-143	30	0	5	2	6402	C	T	C	1267	0.15	1.25e-11	36	0	1	0
Both	6954	T	C	Y	5887	0.4224	0	16	0	20	1	6954	T	C	Y	935	0.54	0.00089109	30	1	0	6
ONT	7124	C	T	Y	3777	0.2894	0	27	0	8	2
Both	7688	C	T	C	4250	0.0286	5.28e-32	33	0	1	3	7688	C	T	C	1761	0.01	0	16	0	19	2
Both	7936	G	T	G	6068	0.027	7.51e-42	34	0	1	2	7936	G	T	G	508	0.11	3.34e-12	27	0	3	7
Both	8047	C	T	C	3980	0.0311	7.93e-34	34	0	1	2	8047	C	T	C	1049	0.02	1.78e-105	28	0	8	1
Both	8224	A	G	A	4805	0.0116	3.95e-13	34	0	1	2	8224	A	G	A	1487	0.01	7.77e-230	15	0	16	6
Both	8290	C	T	C	6994	0.0285	3.71e-51	34	0	1	2	8290	C	T	C	1475	0.04	6.39e-21	22	0	6	9
ONT	8650	C	T	C	5586	0.0275	4.06e-40	35	0	1	1
Both	8737	T	C	T	6833	0.0238	1.65e-41	35	0	1	1	8737	T	C	T	1261	0.03	1.36e-35	29	0	3	5
Both	8764	T	C	T	9062	0.0187	5.44e-40	35	0	1	1	8764	T	C	T	1093	0.04	8.54e-19	33	0	1	3
ONT	8890	C	T	C	2188	0.1023	1.33e-67	34	1	0	2
Both	8950	C	T	Y	7402	0.2256	0	28	0	8	1	8950	C	T	Y	1275	0.23	2.19e-10	34	0	2	1
Both	8986	C	T	C	7738	0.1279	1.33e-302	31	0	5	1	8986	C	T	C	1320	0.13	3.82e-12	28	0	1	8
Both	9053	G	T	G	4719	0.1511	9.54e-219	31	0	5	1	9053	G	T	G	1747	0.09	1.05e-12	18	0	1	18
Both	9246	C	T	Y	3811	0.2534	0	28	0	8	1	9246	C	T	C	1180	0.17	2.81e-11	35	0	1	1
ONT	9508	T	C	T	4828	0.0405	5.85e-54	35	0	1	1
Both	9559	C	T	C	5123	0.043	4.23e-60	35	0	1	1	9559	C	T	C	1057	0.06	1.21e-13	33	1	0	3
Both	9891	C	T	Y	6582	0.2602	0	28	0	8	1	9891	C	T	Y	1399	0.22	1.13e-10	29	0	1	7
Both	9929	G	A	G	8816	0.0713	1.3e-179	33	0	3	1	9929	G	A	G	510	0.04	6.12e-21	36	0	1	0
Both	9997	A	G	A	5691	0.0503	2.69e-80	33	0	3	1	9997	A	G	A	1508	0.04	7.04e-22	32	0	3	2
Both	10029	C	T	C	6493	0.1156	3.51e-224	31	0	5	1	10029	C	T	C	1529	0.15	1.42e-11	32	0	3	2
Both	10036	C	T	C	7368	0.0286	2.45e-54	35	0	1	1	10036	C	T	C	1528	0.01	0	17	0	20	0
ONT	10078	C	T	C	6913	0.0411	2.33e-77	35	0	1	1
Both	10097	G	A	G	4286	0.1021	5.76e-130	33	0	3	1	10097	G	A	G	1002	0.04	1.59e-18	28	0	2	7
Both	10138	C	T	C	6877	0.0261	1.84e-46	35	0	1	1	10138	C	T	C	1648	0	0	17	0	20	0
Both	10714	C	T	C	5466	0.019	1.2e-25	35	0	1	1	10714	C	T	C	685	0.01	4.43e-223	10	1	18	8
Both	11074	C	-T,-TT,T	*/-T	7562	0.3037	0	0	35	1	1	11074	C	T	C	1339	0.03	9.71e-39	35	0	1	1
Both	11201	A	G	A	3129	0.1088	1.08e-101	31	0	5	1	11201	A	G	A	1472	0.14	1.05e-11	32	0	2	3
Both	11332	A	G	R	1310	0.2051	4.29e-83	31	0	5	1	11332	A	G	A	1519	0.12	3.76e-12	33	0	2	2
Both	11337	T	C	T	1756	0.0851	1.95e-45	33	0	3	1	11337	T	C	T	1614	0.03	2.95e-31	32	0	1	4
Both	11418	T	C	T	5998	0.1224	3.53e-221	28	0	8	1	11418	T	C	Y	1335	0.21	2.91e-11	33	0	2	2
ONT	11514	C	T	Y	3734	0.2638	0	26	0	8	3
Both	11530	C	T	C	4189	0.0172	1.36e-17	33	0	1	3	11530	C	T	C	891	0.06	2.11e-13	23	0	2	12
Both	12163	G	A	G	5126	0.0981	9.82e-148	31	0	3	3	12163	G	A	G	981	0.05	5.9e-18	22	0	1	14
Both	12318	C	T	C	6489	0.0909	2.24e-172	31	0	3	3	12318	C	T	C	1247	0.05	2.14e-15	33	0	1	3
Both	12400	C	T	C	4290	0.0261	8.66e-29	32	0	2	3	12400	C	T	C	1292	0.07	2.44e-13	32	0	2	3
Both	12462	C	T	C	2831	0.0473	1.09e-38	32	0	1	4	12462	C	T	C	1240	0.01	3.46e-262	15	1	19	2
ONT	12473	C	T	C	3819	0.0291	5.48e-30	33	0	1	3
ONT	12525	C	T	Y	8137	0.4795	0	19	0	17	1
ONT	12534	C	T	C	6638	0.1141	6.35e-226	33	0	3	1
Both	12676	C	T	C	6720	0.0319	8.51e-57	35	0	1	1	12676	C	T	C	1429	0.03	2.23e-78	9	1	8	19
Both	13019	C	T	Y	6834	0.2447	0	28	0	8	1	13019	C	T	Y	917	0.24	3.27e-09	30	0	2	5
Both	13048	T	C	T	4070	0.0657	7.17e-76	33	0	2	2	13048	T	C	T	1348	0.05	1.54e-17	34	0	1	2
ONT	13240	G	A	G	4962	0.0414	5.99e-57	35	0	1	1
ONT	13348	G	A	G	3333	0.0744	6.78e-72	33	0	3	1
ONT	13536	C	T	C	6440	0.1081	2.21e-206	34	0	3	0
ONT	13620	C	T	C	5929	0.0319	1.04e-50	36	0	1	0
ONT	13704	T	C	T	6918	0.0192	7.5e-33	36	0	1	0
Both	13887	C	T	C	8043	0.0041	2.0703e-05	36	1	0	0	13887	C	T	C	977	0.04	3.33e-21	33	0	3	1
Both	14028	G	T	G	3964	0.0203	6.69e-21	36	0	1	0	14028	G	T	G	1455	0.02	5.24e-129	28	1	7	1
Both	14408	C	T	T	2738	0.9905	0	0	0	36	1	14408	C	T	T	1125	0.75	0.019373	36	1	0	0
Both	14676	C	T	Y	2348	0.6705	0	16	0	18	3	14676	C	T	Y	1332	0.57	0.0016789	33	0	1	3
Both	14805	C	T	C	4279	0.0413	2.39e-48	33	0	1	3	14805	C	T	C	1054	0.03	1.33e-64	26	0	6	5
ONT	15096	T	C	Y	6588	0.4469	0	16	0	19	2
Both	15279	C	T	Y	7740	0.5688	0	16	0	19	2	15279	C	T	Y	369	0.55	0.00089774	35	0	1	1
Both	15451	G	A	R	4192	0.4632	0	21	0	13	3	15451	G	A	R	2083	0.41	8.5e-07	27	0	2	8
Both	15654	C	T	C	7637	0.0148	3.29e-26	34	0	1	2	15654	C	T	C	1399	0.03	2.28e-74	25	0	6	6
ONT	15908	G	T	G	4477	0.0478	1.75e-59	33	0	1	3
Both	15993	T	C	T	8253	0.0276	2.21e-58	35	0	1	1	15993	T	C	T	1575	0.01	0	17	0	20	0
Both	16176	T	C	Y	6493	0.5102	0	16	0	20	1	16176	T	C	Y	1787	0.55	0.00089922	35	0	1	1
Both	16466	C	T	Y	4409	0.3461	0	23	0	13	1	16466	C	T	Y	1559	0.35	7.61e-07	36	1	0	0
Both	16468	C	A	C	3957	0.0893	7.36e-105	33	0	3	1	16468	C	A	C	1543	0.01	6.62e-229	10	0	19	8
Both	16852	G	T	G	3747	0.0413	8.99e-44	35	0	1	1	16852	G	T	G	715	0.02	3.12e-167	0	0	12	25
Both	16887	C	T	C	6567	0.0406	1.18e-72	35	0	1	1	16887	C	T	C	1194	0.05	2.99e-17	35	0	1	1
Both	17122	G	-CT,T	G	3253	0.1482	6.8e-151	30	3	3	1	17122	G	T	G	1274	0.03	1.4e-30	35	0	2	0
Both	17218	G	A	G	9711	0.0735	1.11e-203	33	0	3	1	17218	G	A	G	2228	0.04	1.36e-25	34	0	2	1
Both	17649	C	T	C	4489	0.0477	3.66e-60	35	0	1	1	17649	C	T	C	1536	0.03	1.77e-51	32	0	5	0
ONT	17733	C	T	C	2281	0.0343	1.34e-21	32	0	1	4
ONT	17743	A	T	A	6039	0.0853	5.46e-149	30	0	3	4
Both	17766	C	T	C	5832	0.09	1.36e-150	30	0	3	4	17766	C	T	C	1232	0.03	6.37e-75	21	0	5	11
Both	18546	G	T	G	5285	0.0863	2.37e-132	30	0	3	4	18546	G	T	G	989	0.04	2.5e-25	36	0	1	0
ONT	18804	C	T	C	5801	0.0518	1.55e-84	35	0	1	1
Both	18998	C	T	C	7219	0.1608	0	27	1	8	1	18998	C	T	Y	1789	0.22	1.13e-10	36	0	1	0
Both	19164	C	T	Y	9037	0.4431	0	19	0	17	1	19164	C	T	Y	918	0.48	9.33e-06	36	0	1	0
Both	19220	C	T	Y	4344	0.2429	0	31	0	5	1	19220	C	T	C	1479	0.16	2.71e-11	32	1	0	4
Both	19414	G	T	G	5618	0.0313	1.37e-46	35	0	1	1	19414	G	T	G	810	0.02	1.71e-149	14	1	9	13
ONT	19881	C	T	C	4914	0.046	5.07e-63	33	0	1	3
Both	20054	A	T	A	5849	0.016	8.47e-23	33	0	1	3	20054	A	T	A	1214	0.05	1.17e-17	28	0	1	8
Both	20382	A	G	A	3750	0.0241	4.14e-24	33	0	1	3	20382	A	G	A	1863	0.01	0	16	0	20	1
Both	20399	A	C	A	4752	0.0891	2.49e-124	31	0	3	3	20399	A	C	A	1934	0.04	1.45e-18	33	0	3	1
Both	20464	G	T	G	4453	0.0272	1.09e-31	33	0	1	3	20464	G	T	G	1136	0.02	2.86e-110	15	2	10	10
Both	21137	A	G	A	3901	0.0456	2.08e-50	34	0	1	2	21137	A	G	A	1898	0.03	2.02e-57	15	0	8	14
Both	21597	C	T	C	6697	0.0984	3.1e-194	33	0	3	1	21597	C	T	C	1511	0.01	1.61e-209	24	0	13	0
Both	21618	C	G	S	5567	0.3994	0	21	0	13	3	21618	C	G	S	1535	0.34	6.86e-07	31	0	1	5
Both	21647	A	G	A	2903	0.025	4.86e-20	32	0	1	4	21647	A	G	A	1509	0.03	4.5e-73	27	0	5	5
Both	21800	G	T	G	7691	0.0298	1.33e-59	34	0	1	2	21800	G	T	G	1083	0.01	0	1	1	34	1
ONT	21846	C	T	C	5043	0.0933	2.35e-139	32	0	3	2
Both	21890	T	C	T	6215	0.0773	3.53e-138	32	0	3	2	21890	T	C	T	960	0.05	1.59e-14	33	0	3	1
Both	21987	G	A	R	5938	0.4713	0	21	0	13	3	21987	G	A	R	953	0.28	2.41e-08	32	0	1	4
Both	22185	C	T	C	4524	0.0263	4.22e-31	33	0	1	3	22185	C	T	C	1569	0.04	1.57e-24	34	0	3	0
Both	22227	C	T	Y	4788	0.2521	0	27	0	8	2	22227	C	T	Y	857	0.26	6.35e-09	32	0	2	3
Both	22293	T	C	T	3616	0.0241	3.03e-23	33	0	1	3	22293	T	C	T	1357	0.04	4.1e-23	32	0	2	3
Both	22311	C	T	C	4561	0.0377	8.51e-47	33	0	1	3	22311	C	T	C	1381	0.03	1.75e-30	24	0	3	10
ONT	22328	T	G	T	4602	0.0856	5.98e-116	33	0	1	3
ONT	22361	G	T	G	3250	0.0643	7.87e-60	32	0	2	3
Both	22594	C	T	C	4357	0.0311	4.03e-36	35	0	1	1	22594	C	T	C	540	0.02	1.93e-168	24	1	11	1
ONT	22599	G	A	G	6731	0.0245	4.27e-42	35	0	1	1
Both	22917	T	G	K	5965	0.3618	0	20	0	16	1	22917	T	G	K	2186	0.46	1.35e-06	34	0	2	1
Both	22995	C	A	M	6549	0.4159	0	22	1	13	1	22995	C	A	M	1270	0.43	1.33e-06	31	0	1	5
ONT	23063	A	T	W	7100	0.4367	0	16	0	20	1
Both	23202	C	T	C	7798	0.0543	3.01e-118	34	0	2	1	23202	C	T	C	1163	0.03	3.18e-73	24	0	6	7
Both	23271	C	A	M	4467	0.7241	0	16	0	20	1	23271	C	A	M	1437	0.57	0.00095254	27	0	1	9
Both	23277	C	T	C	3874	0.0988	1.44e-114	33	0	3	1	23277	C	T	C	1497	0.09	9.63e-13	30	0	3	4
Both	23329	A	G	A	6204	0.0737	1.06e-130	33	0	3	1	23329	A	G	A	1182	0.02	8.17e-151	13	2	14	8
Both	23386	T	A	T	6404	0.017	4.73e-26	35	0	1	1	23386	T	A	T	2327	0.01	0	16	0	20	1
Both	23403	A	G	G	3800	0.9836	0	0	0	36	1	23403	A	G	G	2341	0.99	0.034894	29	1	0	7
Both	23593	G	T	G	9025	0.0724	2.24e-185	33	0	3	1	23593	G	T	G	2960	0.02	3.21e-100	31	0	5	1
Both	23604	C	G,A	M	7164	0.5753	0	3	1	32	1	23604	C	G,A	M	2962	0.59	0.0031323	34	0	1	2
Both	23625	C	T,+T	C	1921	0.1361	5.25e-86	30	1	3	3	23625	C	T	C	2914	0.02	2.5e-104	21	1	11	4
Both	23663	G	T	K	5221	0.2676	0	26	0	8	3	23663	G	T	K	1783	0.23	4.38e-10	32	0	1	4
Both	23709	C	T	Y	7183	0.5041	0	16	0	18	3	23709	C	T	Y	1993	0.59	0.0031264	33	0	1	3
ONT	23731	C	T	C	5231	0.0782	3.3e-118	31	0	3	3
Both	24124	G	A	G	9349	0.0171	3.61e-37	35	0	1	1	24124	G	A	G	1373	0.03	1.1e-91	18	0	8	11
Both	24224	T	C	T	6826	0.0223	1.3e-38	35	0	1	1	24224	T	C	T	812	0.02	6.75e-101	26	0	8	3
Both	24410	G	A	R	5470	0.36	0	21	0	13	3	24410	G	A	G	1400	0.19	2.81e-11	31	0	1	5
Both	24506	T	G	K	3809	0.4035	0	16	0	18	3	24506	T	G	K	2143	0.62	0.0031328	36	0	1	0
Both	24794	G	T	K	2254	0.3674	4.86e-277	26	0	8	3	24794	G	T	K	1203	0.24	1.71e-09	31	0	1	5
Both	24914	G	C	S	4001	0.4301	0	16	0	18	3	24914	G	C	S	1084	0.58	0.003109	33	1	0	3
Both	25096	C	T	Y	7221	0.451	0	19	0	17	1	25096	C	T	Y	630	0.47	1.71e-06	32	0	1	4
Both	25469	C	T	Y	4823	0.3523	0	22	0	13	2	25469	C	T	Y	1709	0.36	7.89e-07	16	0	1	20
Both	25513	C	T	C	2126	0.0652	3.6e-40	34	0	1	2	25513	C	T	C	2486	0.05	2.29e-15	34	0	3	0
Both	25614	C	T	C	1030	0.0735	1.23e-24	33	0	1	3	25614	C	T	C	2420	0.05	1.7e-14	26	0	3	8
ONT	25660	G	T	G	2186	0.0375	1.71e-22	33	0	1	3
Both	25686	T	C	T	3455	0.0729	4.56e-73	32	0	3	2	25686	T	C	T	1491	0.05	2.15e-16	32	0	1	4
Both	25855	G	T	K	4556	0.2242	0	28	0	8	1	25855	G	T	K	1411	0.23	1.65e-09	29	1	0	7
Both	25974	A	C	M	7550	0.4097	0	19	0	17	1	25974	A	C	M	1498	0.52	0.00011634	27	1	0	9
Both	26428	G	T	G	6861	0.024	8.46e-42	36	0	1	0	26428	G	T	G	690	0.06	1.17e-13	30	0	2	5
Both	26526	G	T	G	2523	0.102	8e-77	33	0	2	2	26526	G	T	G	1545	0.03	1.17e-38	33	0	3	1
Both	26589	G	T	G	3283	0.1154	1.95e-113	33	0	3	1	26589	G	T	G	1080	0.11	2.52e-12	34	1	0	2
ONT	26684	C	G	C	5429	0.0215	2.23e-29	35	0	1	1
Both	26767	T	C	Y	4993	0.2297	0	23	0	13	1	26767	T	C	Y	1390	0.32	4.26e-07	30	1	0	6
ONT	26895	C	T	C	4909	0.0279	5.76e-37	32	1	0	4
Both	26907	C	T	C	5024	0.055	7.11e-80	34	0	1	2	26907	C	T	C	1524	0.01	0	2	2	25	8
Both	26912	C	T	C	3454	0.07	2.44e-69	32	0	2	3	26912	C	T	C	1511	0.03	7.34e-38	35	0	1	1
Both	27247	C	T	C	4577	0.041	6.53e-52	35	0	1	1	27247	C	T	C	1739	0.01	0	17	0	20	0
Both	27638	T	C	Y	3521	0.2418	4.1e-275	21	0	12	4	27638	T	C	Y	1134	0.28	8.88e-09	11	0	2	24
Both	27689	C	T	C	1654	0.0784	5.95e-38	32	0	1	4	27689	C	T	C	1186	0.05	3.71e-15	33	0	1	3
Both	27752	C	T	Y	4079	0.3795	0	22	0	13	2	27752	C	T	Y	1846	0.27	8.65e-09	34	2	1	0
Both	27874	C	T	C	4022	0.1409	1.08e-174	30	0	5	2	27874	C	T	C	1061	0.1	1.8e-12	35	1	0	1
Both	27972	C	T	Y	5096	0.374	0	16	0	20	1	27972	C	T	Y	2178	0.57	0.0019022	22	0	1	14
Both	28002	T	C	T	5531	0.0228	5.82e-32	35	0	1	1	28002	T	C	T	2077	0.05	1.72e-18	31	0	2	4
Both	28048	G	T	K	5389	0.5027	0	16	0	20	1	28048	G	T	K	2002	0.57	0.00093636	23	0	1	13
ONT	28087	C	T	C	3903	0.0304	2.37e-32	34	0	1	2
Both	28093	C	T	C	7653	0.0179	5.89e-33	35	0	1	1	28093	C	T	C	2144	0.02	6.42e-152	22	0	13	2
Both	28095	A	T	W	7547	0.459	0	16	0	20	1	28095	A	T	W	812	0.48	3.47e-06	25	0	1	11
Both	28111	A	G	R	6565	0.4696	0	16	0	20	1	28111	A	G	R	682	0.57	0.00094046	27	0	1	9
ONT	28253	C	A	C	7971	0.0232	2.1e-33	23	0	13	1
Both	28280	G	C	S	6921	0.4241	0	16	0	20	1	28280	G	C	S	2846	0.52	5.7237e-05	27	0	1	9
Both	28281	A	T	W	6622	0.3475	0	16	0	20	1	28281	A	T	W	2871	0.51	9.92e-06	33	0	1	3
Both	28282	T	A	W	7723	0.4245	0	16	0	20	1	28282	T	A	W	2872	0.52	3.6422e-05	36	1	0	0
Both	28312	C	T	C	2753	0.0479	4.19e-38	35	0	1	1	28312	C	T	C	3113	0.03	4.99e-85	25	10	2	0
Both	28335	C	T	C	7433	0.0176	5.51e-31	35	0	1	1	28335	C	T	C	3111	0.03	2.87e-37	36	0	1	0
Both	28461	A	G	R	7353	0.3012	0	23	0	13	1	28461	A	G	R	1721	0.3	1.83e-07	31	0	1	5
Both	28703	G	C	G	11714	0.0671	1.84e-222	33	0	3	1	28703	G	C	G	2553	0.02	2.41e-144	15	6	8	8
Both	28798	G	A	G	7782	0.0404	4.03e-86	35	0	1	1	28798	G	A	G	2451	0	0	21	0	16	0
Both	28851	G	T	G	9813	0.0279	3.06e-70	35	0	1	1	28851	G	T	G	2389	0.04	1.4e-18	30	0	1	6
Both	28881	G	T,A	R	7864	0.6945	0	0	0	36	1	28881	G	T,A	R	810	0.67	0.019331	29	0	1	7
Both	28882	G	A	R	7741	0.7364	0	13	0	23	1	28882	G	A	R	803	0.67	0.010636	34	0	1	2
Both	28883	G	C	S	7063	0.7056	0	13	0	23	1	28883	G	C	S	804	0.68	0.019337	33	0	1	3
Both	28908	G	T	G	6680	0.1344	6.63e-272	33	0	3	1	28908	G	T	G	2509	0.04	1.04e-26	35	0	1	1
Both	28916	G	T	G	6143	0.176	0	31	0	5	1	28916	G	T	G	2520	0.13	7.52e-12	28	0	1	8
Both	28948	C	T	C	10713	0.033	1.59e-92	35	0	1	1	28948	C	T	C	2594	0.01	2.45e-292	15	0	17	5
Both	28977	C	T	Y	10211	0.5134	0	16	0	20	1	28977	C	T	Y	1131	0.62	0.0057893	34	0	1	2
Both	29109	C	T	C	5546	0.0168	8.33e-23	35	1	0	1	29109	C	T	C	1125	0.03	8.49e-28	35	0	1	1
Both	29311	C	T	C	8645	0.0787	1.44e-194	35	0	1	1	29311	C	T	C	1449	0.01	0	17	0	20	0
Both	29353	C	T	C	6304	0.1254	6.96e-247	34	0	2	1	29353	C	T	C	1456	0.03	6.72e-50	32	1	4	0
Both	29375	C	A	C	6090	0.0051	2.0115e-05	35	1	0	1	29375	C	A	C	1437	0.03	1.87e-28	35	0	1	1
Both	29402	G	T	G	5709	0.1702	6.19e-299	23	0	13	1	29402	G	T	K	1390	0.29	1.82e-07	27	0	1	9
Both	29440	G	T	G	4965	0.168	1.32e-259	33	0	3	1	29440	G	T	G	1436	0.03	1.41e-71	29	0	5	3
ONT	29467	A	G	A	6045	0.0194	1.24e-29	35	0	1	1
Both	29734	G	C	G	2631	0.0261	6.94e-19	35	0	1	1	29734	G	C	G	1023	0.02	2.18e-133	27	0	8	2
Both	29742	G	T	K	3034	0.4771	0	23	0	13	1	29742	G	T	K	652	0.26	6.8e-09	34	1	0	2
Illumina												1298	G	A	G	1445	0.04	9.04e-25	33	1	3	0
Illumina												2945	G	T	G	1327	0.04	1.03e-25	33	0	3	1
Illumina												10323	A	G	A	1791	0.02	2.65e-178	18	0	11	8
Illumina												11471	C	T	C	1355	0.05	6.07e-17	31	0	3	3
Illumina												15882	T	G	T	1190	0.03	6.75e-58	27	0	5	5
Illumina												17031	T	G	T	694	0.05	1.91e-15	36	0	1	0
Illumina												21523	G	A	G	1186	0.01	1.18e-281	13	4	16	4
Illumina												21624	G	T	G	1537	0.03	2.23e-66	32	0	5	0
Illumina												22427	G	A	G	1403	0.01	3.75e-295	17	1	15	4
Illumina												23431	T	C	T	2320	0.01	2.07e-237	14	0	15	8
Illumina												24197	G	T	G	934	0.02	2.61e-135	22	0	13	2
Illumina												25541	T	C	T	2609	0.02	6.2e-175	24	1	12	0
Illumina												25584	C	T	C	1974	0.02	1.9e-103	11	2	8	16
Illumina												27628	G	A	G	817	0.02	4.8e-194	22	1	10	4
Illumina												27882	G	T	G	1058	0.04	1.55e-18	32	0	1	4
Illumina												29751	G	T	K	725	0.54	0.0004576	15	0	1	21

## Sheet: Indels
	ONT											Illumina
Workflow	Position	Ref	Variant	Consensus	Coverage	Frequency	p-value	SamplesRef	SamplesHet	SamplesHom	SamplesNC	Ref	Variant	Consensus	Coverage	Frequency	p-value	SamplesRef	SamplesHet	SamplesHom	SamplesNC
Both	28270	T	-A		6292	0.93	0	0	0	36	1	T		-A/-A	2914	0.95	0	1	0	36	0
Both	21764	A	-TACATG	*/-TACATG	4719	0.41	0	16	0	19	2	A		*/-TACATG	1103	0.59	9.33e-258	12	0	20	5
Both	28247	A	-GATTTC	*/-GATTTC	6544	0.4	0	23	0	13	1	A		*/-GATTTC	1448	0.53	3.84e-288	24	0	13	0
Both	21990	T	-TTA	*/-TTA	7864	0.4	0	16	1	19	1	T		*/-TTA	931	0.29	2.64e-93	14	12	0	11
Both	22028	G	-AGTTCA	*/-AGTTCA	5841	0.26	0	22	0	13	2	G		*/-AGTTCA	1290	0.31	2.58e-134	25	0	10	2
Both	1597	A	-GGTCTT	A	6011	0.03	1.64e-49	33	0	1	3	A		A	1015	0.03	1.8e-07	31	0	1	5
Both	27578	A	-ATT	A	4534	0.03	3.78e-33	32	1	2	2	A		A	1925	0.04	1e-21	34	0	3	0
Both	11073	T	-C	T	6743	0.01	1.37e-06	35	1	0	1	T	-C	T	1340	0.01	0.00089287	31	1	0	5
Illumina	11287											G		*/-TCTGGTTTT	1564	0.54	0	17	2	18	0
ONT	5224	T	-A	*/-A	3636	0.5	0	0	34	0	3
ONT	29377	T	-A	*/-A	6047	0.46	0	0	36	0	1
ONT	13123	T	-G	*/-G	6259	0.45	0	0	36	0	1
ONT	22130	A	-G	*/-G	4940	0.39	0	2	33	0	2
ONT	26561	T	-A	*/-A	2734	0.39	0	1	35	0	1
ONT	19983	C	-T	*/-T	6319	0.38	0	0	34	0	3
ONT	24672	C	-A	*/-A	7269	0.37	0	1	34	0	2
ONT	3412	T	-A	*/-A	3812	0.37	0	1	33	0	3
ONT	17304	C	-T	*/-T	7809	0.37	0	1	35	0	1
ONT	434	G	-A	*/-A	4926	0.36	0	0	36	0	1
ONT	11990	G	-A	*/-A	9371	0.36	0	0	34	0	3
ONT	25100	C	-A	*/-A	8652	0.35	0	1	34	0	2
ONT	8464	T	-A	*/-A	6023	0.34	0	1	35	0	1
ONT	26408	C	-T	*/-T	9265	0.34	0	0	37	0	0
ONT	24289	T	-G	*/-G	3967	0.34	0	0	34	0	3
ONT	28147	C	-T	*/-T	7456	0.34	0	1	35	0	1
ONT	3832	C	-T	*/-T	6386	0.34	0	2	34	0	1
ONT	23964	A	-T	*/-T	8692	0.34	0	2	34	0	1
ONT	19884	C	-A	*/-A	4716	0.34	0	1	33	0	3
ONT	23143	T	-A	*/-A	7407	0.34	0	0	36	0	1
ONT	13541	C	-T	*/-T	8050	0.34	0	0	37	0	0
ONT	23230	C	-A	*/-A	7509	0.34	0	0	36	0	1
ONT	28214	C	-T	*/-T	8952	0.33	0	1	35	0	1
ONT	8905	C	-T	*/-T	9759	0.33	0	0	36	0	1
ONT	3036	T	-C	*/-C	3685	0.32	0	1	26	0	10
ONT	11095	C	-T	*/-T	6053	0.32	0	0	36	0	1
ONT	7813	T	-TC	*/-TC	7603	0.32	0	2	34	0	1
ONT	23402	G	-A	*/-A	4109	0.32	0	0	36	0	1
ONT	17044	C	-A	*/-A	9930	0.32	0	0	36	0	1
ONT	25963	G	-A	*/-A	8314	0.31	0	1	36	0	0
ONT	22209	T	-C	*/-C	8048	0.31	0	1	34	0	2
ONT	2129	G	-A	*/-A	1648	0.31	1.5e-186	3	31	0	3
ONT	13914	T	-A	*/-A	9209	0.31	0	0	37	0	0
ONT	21634	A	-C	*/-C	1918	0.31	5.21e-235	4	29	0	4
ONT	9026	A	-T	*/-T	7195	0.3	0	1	35	0	1
ONT	11074	C	-T,-TT,T	*/-T	7562	0.3	0	0	35	1	1
ONT	21875	A	-T	*/-T	8328	0.3	0	2	33	0	2
ONT	16630	C	-T	*/-T	2021	0.3	9.3e-234	3	31	0	3
ONT	26654	G	-T	*/-T	4679	0.3	0	1	35	0	1
ONT	27791	C	-T	*/-T	2740	0.3	2.94e-293	1	32	0	4
ONT	28698	C	-A	*/-A	2344	0.3	5.09e-257	3	32	0	2
ONT	12333	C	-A	*/-A	4084	0.29	0	1	33	0	3
ONT	23103	C	-T	*/-T	9573	0.29	0	0	36	0	1
ONT	9811	C	-T	*/-T	5934	0.29	0	3	33	0	1
ONT	1813	T	-A	*/-A	4788	0.29	0	0	34	0	3
ONT	29386	C	-A	*/-A	9397	0.29	0	0	36	0	1
ONT	12196	T	-A	*/-A	7153	0.29	0	1	33	0	3
ONT	25797	C	-A	*/-A	5155	0.29	0	2	35	0	0
ONT	11301	T	-A	*/-A	2741	0.29	1.79e-268	5	31	0	1
ONT	12132	C	-T	*/-T	5448	0.29	0	1	33	0	3
ONT	21101	G	-T	*/-T	4778	0.28	0	1	33	0	3
ONT	24119	C	-A	*/-A	7247	0.28	0	3	33	0	1
ONT	3866	C	-A	*/-A	7218	0.28	0	2	33	0	2
ONT	22120	C	-A	*/-A	7515	0.27	0	0	35	0	2
ONT	18368	G	-T	*/-T	5825	0.27	0	0	33	0	4
ONT	9474	C	-T	*/-T	5621	0.27	0	1	35	0	1
ONT	8376	C	-A	*/-A	5145	0.27	0	1	34	0	2
ONT	16255	C	-T	*/-T	9364	0.27	0	1	35	0	1
ONT	10386	C	-T	*/-T	10253	0.27	0	0	36	0	1
ONT	2904	T	-A	*/-A	3140	0.26	1.49e-284	3	24	0	10
ONT	21270	A	-T	*/-T	4630	0.26	0	3	32	0	2
ONT	22009	C	-A	*/-A	4978	0.26	0	4	31	0	2
ONT	22062	C	-T	*/-T	7269	0.26	0	3	32	0	2
ONT	10871	C	-A	*/-A	5563	0.25	0	1	35	0	1
ONT	5392	C	-T	*/-T	6253	0.25	0	2	34	0	1
ONT	22954	T	-GA	*/-GA	5436	0.25	0	2	34	0	1
ONT	8606	C	-T	*/-T	8036	0.25	0	3	33	0	1
ONT	13077	C	-T	*/-T	8205	0.25	0	1	35	0	1
ONT	22572	C	-T	*/-T	9109	0.25	0	1	35	0	1
ONT	23515	A	-G	*/-G	3473	0.25	4.82e-295	8	28	0	1
ONT	1800	C	-A	*/-A	7011	0.24	0	5	30	0	2
ONT	7246	G	-T	*/-T	3102	0.24	7.94e-254	7	27	0	3
ONT	2317	A	-T	*/-T	3482	0.24	1.24e-282	2	24	0	11
ONT	11103	C	-T	*/-T	6326	0.24	0	3	33	0	1
ONT	27836	C	-T	*/-T	9281	0.24	0	8	28	0	1
ONT	5673	C	-T	*/-T	8680	0.24	0	4	32	0	1
ONT	9627	C	-T,-TT	*/-T	9948	0.24	0	0	36	0	1
ONT	22487	G	-A	*/-A	2318	0.24	5.74e-189	10	23	0	4
ONT	15486	A	-G	*/-G	1276	0.23	1.46e-103	12	22	0	3
ONT	14625	C	-T	*/-T	4605	0.23	0	7	27	0	3
ONT	6463	G	-A,+A	*/-A	3847	0.23	2.48e-295	7	28	0	2
ONT	29195	G	-C	*/-C	2943	0.23	4.16e-240	11	25	0	1
ONT	15157	C	-A	*/-A	9682	0.23	0	5	30	0	2
ONT	20486	A	-GT	*/-GT	3338	0.23	1.72e-253	8	26	0	3
ONT	3722	A	-T	*/-T	8871	0.23	0	6	30	0	1
ONT	1090	T	-C	*/-C	2045	0.23	2.8e-154	15	20	0	2
ONT	19368	A	-T	*/-T	7654	0.23	0	9	27	0	1
ONT	28636	T	-C	*/-C	6498	0.22	0	9	27	0	1
ONT	4260	A	+G	*/+G	2708	0.22	4.25e-209	13	21	0	3
ONT	24320	C	-A	*/-A	5067	0.22	0	8	27	0	2
ONT	2472	C	-A	*/-A	4401	0.22	0	12	17	0	8
ONT	941	A	-G,-GG	*/-G	2287	0.22	9.51e-177	17	19	0	1
ONT	23816	C	-T	*/-T	10560	0.22	0	7	29	0	1
ONT	26493	G	-T	*/-T	5709	0.22	0	9	27	0	1
ONT	13586	T	-A	*/-A	5797	0.22	0	11	26	0	0
ONT	5497	C	-A	*/-A	6288	0.22	0	15	21	0	1
ONT	24684	A	-T	*/-T	7809	0.22	0	13	23	0	1
ONT	9116	G	-AC	*/-AC	6211	0.22	0	9	27	0	1
ONT	10065	G	-A	*/-A	7502	0.22	0	10	26	0	1
ONT	22218	G	-T	*/-T	5416	0.21	0	15	20	0	2
ONT	8084	G	-A	*/-A	5945	0.21	0	13	22	0	2
ONT	28330	A	-C	*/-C	6942	0.21	0	11	25	0	1
ONT	13162	T	-AC	*/-AC	6323	0.21	0	14	22	0	1
ONT	19343	C	-T	*/-T	6249	0.21	0	13	23	0	1
ONT	28680	A	-G	*/-G	2897	0.21	1.91e-208	17	18	0	2
ONT	21133	C	-A,+A	*/-A	4636	0.21	0	13	22	0	2
ONT	1214	C	-T	*/-T	3531	0.21	1.47e-242	12	22	0	3
ONT	20135	T	-A	*/-A	3777	0.21	8.29e-235	14	20	0	3
ONT	12269	G	-A	*/-A	5807	0.21	0	13	21	0	3
ONT	2493	A	-G	*/-G	4675	0.21	0	13	15	0	9
ONT	22312	T	-C	*/-C	4502	0.21	4.05e-308	14	20	0	3
ONT	16837	G	-A	*/-A	7881	0.21	0	14	22	0	1
ONT	23835	G	-T	*/-T	5475	0.21	0	14	21	0	2
ONT	25982	T	-A	*/-A	3726	0.2	2.35e-269	16	20	0	1
ONT	20841	A	-C	*/-C	3346	0.2	5.06e-227	16	18	0	3
ONT	1135	G	-A	*/-A	6769	0.2	0	15	21	0	1
ONT	15983	T	-A	*/-A	5350	0.2	0	17	18	0	2
ONT	1628	C	-A,A	*/-A	3211	0.2	9.45e-231	12	21	1	3
ONT	1701	C	-T	*/-T	9084	0.2	0	17	19	0	1
ONT	13865	T	-A	*/-A	8845	0.2	0	18	19	0	0
ONT	29700	A	-G	*/-G	3123	0.2	2.76e-209	21	15	0	1
ONT	12852	T	-C	*/-C	8857	0.2	0	20	16	0	1
ONT	6516	T	-A	T	5679	0.2	0	18	18	0	1
ONT	21066	T	-A,+A	T	6090	0.2	0	17	18	0	2
ONT	29754	C	-G	C	5266	0.2	0	16	20	0	1
ONT	15950	T	-C	T	3612	0.2	2.71e-222	24	10	0	3
ONT	18687	C	-T	C	6311	0.2	0	20	16	0	1
ONT	18434	A	-T	A	6735	0.19	0	23	10	0	4
ONT	20236	A	-G	A	4185	0.19	2.47e-266	20	14	0	3
ONT	7273	G	-T	G	3375	0.19	1.51e-214	21	14	0	2
ONT	12030	A	-G	A	4428	0.19	7.23e-285	19	15	0	3
ONT	25672	C	-T	C	4518	0.19	3.98e-276	23	12	0	2
ONT	12113	T	-C	T	7028	0.19	0	25	9	0	3
ONT	16501	G	-T	G	5686	0.19	0	20	16	0	1
ONT	3802	T	-A	T	9307	0.19	0	24	12	0	1
ONT	14000	T	-A	T	6448	0.19	0	22	15	0	0
ONT	17059	C	-A	C	6781	0.19	0	24	12	0	1
ONT	26299	C	-T	C	9060	0.19	0	25	12	0	0
ONT	26430	T	-A	T	7663	0.19	0	21	16	0	0
ONT	27406	C	-T	C	8347	0.19	0	27	9	0	1
ONT	10095	A	-G	A	6594	0.18	0	22	14	0	1
ONT	2506	T	-C	T	4415	0.18	2.17e-265	20	8	0	9
ONT	25555	G	-T	G	1957	0.18	1.91e-122	23	12	0	2
ONT	23903	G	-T	G	8181	0.18	0	29	7	0	1
ONT	24981	C	-T	C	4510	0.18	2.67e-271	23	11	0	3
ONT	6961	G	-T	G	4542	0.18	1.8e-270	28	8	0	1
ONT	15245	T	-A	T	7551	0.18	0	28	7	0	2
ONT	26454	T	-C	T	7278	0.18	0	27	9	0	1
ONT	17105	A	-T	A	8653	0.18	0	28	8	0	1
ONT	11653	C	-T	C	9476	0.18	0	28	6	0	3
ONT	17508	A	-GT	A	3221	0.18	1.77e-187	26	10	0	1
ONT	28969	C	-A	C	7651	0.18	0	27	9	0	1
ONT	14432	G	-A	G	5982	0.18	0	31	6	0	0
ONT	19328	C	-T	C	6687	0.18	0	28	8	0	1
ONT	12792	A	-G	A	5856	0.18	0	29	7	0	1
ONT	8067	C	-T	C	5103	0.18	4.27e-292	28	6	0	3
ONT	14657	C	-T	C	4639	0.18	2.07e-250	25	9	0	3
ONT	21421	A	-G	A	1741	0.17	3.96e-106	23	12	0	2
ONT	23887	C	-A	C	8639	0.17	0	30	6	0	1
ONT	1722	C	-T	C	6547	0.17	0	29	7	0	1
ONT	6139	A	-T	A	5978	0.17	0	31	5	0	1
ONT	11628	A	-T	A	8153	0.17	0	30	4	0	3
ONT	26420	A	-CT	A	5231	0.17	3.78e-296	28	7	0	2
ONT	1026	C	+T,-T	C	2227	0.17	2.47e-127	20	16	0	1
ONT	7889	G	-T	G	7485	0.17	0	29	6	0	2
ONT	7312	G	-T	G	3035	0.17	3.05e-168	28	7	0	2
ONT	20405	C	-T,+T	C	4505	0.17	4.32e-257	24	10	0	3
ONT	24885	A	-T	A	4083	0.17	2.61e-229	28	6	0	3
ONT	22000	C	-A	C	7127	0.17	0	30	5	0	2
ONT	6307	G	+A,T	G	760	0.17	1.41e-45	30	1	1	5
ONT	18314	A	-G,-GG	A	5131	0.17	1.05e-304	26	7	0	4
ONT	15954	A	-G	A	4609	0.17	9.48e-264	27	8	0	2
ONT	7224	C	-T	C	2527	0.17	4.29e-139	27	7	0	3
ONT	6366	A	-G	A	3390	0.17	8.12e-180	30	5	0	2
ONT	3039	A	-C	A	2896	0.17	2.18e-155	22	5	0	10
ONT	1130	G	-A	G	6694	0.16	0	32	4	0	1
ONT	17666	A	-G	A	6247	0.16	0	29	7	0	1
ONT	11179	G	-T	G	5230	0.16	1.06e-270	34	2	0	1
ONT	15517	G	-T	G	5817	0.16	2.31e-298	32	3	0	2
ONT	24150	C	-T	C	9318	0.16	0	34	2	0	1
ONT	28309	A	-C	A	5157	0.16	2.05e-275	31	4	0	2
ONT	11540	G	-T	G	6053	0.16	1.31e-307	31	2	0	4
ONT	19317	C	-CA	C	7447	0.16	0	35	1	0	1
ONT	21979	A	-T	A	8614	0.16	0	34	2	0	1
ONT	20703	C	-A	C	3819	0.16	2.02e-190	29	4	0	4
ONT	17939	C	-A	C	5013	0.16	1.98e-255	31	2	0	4
ONT	16431	A	-G	A	2677	0.16	1.86e-138	29	5	0	3
ONT	3575	G	-T	G	8070	0.15	0	35	1	0	1
ONT	5842	C	-A	C	6722	0.15	0	35	1	0	1
ONT	19676	A	-G	A	2408	0.15	1.31e-121	28	6	0	3
ONT	7203	C	-T	C	4924	0.15	1.3e-234	32	4	0	1
ONT	29361	T	-C	T	8743	0.15	0	35	1	0	1
ONT	27515	A	-G	A	2767	0.15	3.73e-136	28	5	0	4
ONT	12436	T	-C	T	4644	0.15	1.4e-217	32	2	0	3
ONT	4251	A	-C	A	2934	0.15	4.93e-139	32	2	0	3
ONT	14750	T	-A	T	5732	0.15	3.77e-269	33	1	0	3
ONT	17122	G	-CT,T	G	3253	0.15	6.8e-151	30	3	3	1
ONT	24816	G	-A	G	4100	0.15	7.33e-190	33	1	0	3
ONT	5157	C	-T	C	3664	0.15	5.28e-172	32	2	0	3
ONT	29117	A	-C	A	7926	0.15	0	35	1	0	1
ONT	20445	T	-A	T	4366	0.15	6.02e-200	33	1	0	3
ONT	6360	A	-CG	A	3123	0.15	4.42e-145	32	3	0	2
ONT	6396	T	-A	T	3747	0.15	1.84e-171	33	2	0	2
ONT	25666	T	-CA	T	3887	0.15	2.86e-176	32	3	0	2
ONT	18782	G	-T	G	5730	0.14	6.11e-261	33	3	0	1
ONT	19151	C	-CA	C	4001	0.14	5.65e-181	34	2	0	1
ONT	12362	C	-T	C	3995	0.14	1.81e-182	33	1	0	3
ONT	27312	T	-A	T	8047	0.14	0	35	1	0	1
ONT	21408	T	-C	T	4159	0.14	9.51e-190	33	2	0	2
ONT	25582	A	-C	A	2290	0.14	2.93e-102	30	4	0	3
ONT	27584	C	-T	C	3118	0.14	3.99e-145	31	3	0	3
ONT	15559	C	-T	C	4509	0.14	2.21e-199	31	3	0	3
ONT	23334	C	-T	C	8903	0.14	0	35	1	0	1
ONT	8768	G	-AC	G	9207	0.14	0	35	1	0	1
ONT	22073	G	-TC	G	6154	0.14	5.6e-265	34	1	0	2
ONT	4303	T	-A	T	2959	0.14	1.52e-130	32	2	0	3
ONT	16064	A	-G	A	3704	0.14	4.85e-169	33	1	0	3
ONT	1910	T	-C	T	6789	0.14	2.18e-285	34	1	0	2
ONT	7845	T	-GA	T	3711	0.14	3.29e-158	34	1	0	2
ONT	6312	C	-A	C	6139	0.14	1.68e-268	34	1	0	2
ONT	23625	C	T,+T	C	1921	0.14	5.25e-86	30	1	3	3
ONT	14555	T	-TG	T	3491	0.14	2.83e-147	34	2	0	1
ONT	28372	T	-G	T	2789	0.13	3.84e-122	34	1	0	2
ONT	13068	C	-T	C	11118	0.13	0	35	1	0	1
ONT	29218	C	-G	C	4239	0.13	6.94e-173	35	1	0	1
ONT	29131	T	-G	T	7238	0.13	2.63e-298	35	1	0	1
ONT	6496	T	+A	T	4121	0.13	4.72e-170	34	1	0	2
ONT	28383	C	-A	C	8061	0.13	0	35	1	0	1
ONT	29167	C	-A	C	7225	0.13	3.62e-291	35	1	0	1
ONT	11521	G	-T	G	5120	0.13	4.1e-209	33	1	0	3
ONT	19562	T	+A	T	2883	0.13	3.88e-117	35	1	0	1
ONT	2868	T	+A	T	2725	0.13	4.9e-110	25	1	0	11
ONT	5664	A	-G	A	4438	0.13	1.95e-174	35	1	0	1
ONT	22625	A	+G	A	3388	0.13	1.12e-132	34	2	0	1
ONT	22798	A	-G	A	5412	0.12	1.21e-204	35	1	0	1
ONT	25831	C	-T	C	6886	0.12	2.69e-257	36	1	0	0
ONT	21218	T	-CG	T	3891	0.12	9.59e-147	34	1	0	2
ONT	25294	C	-A	C	6861	0.12	1.89e-252	35	1	0	1
ONT	19055	A	-GT	A	4163	0.12	8.51e-150	35	1	0	1
ONT	7674	C	-GA	C	2987	0.12	2.53e-113	33	1	0	3
ONT	16870	C	-GA	C	2470	0.12	1.94e-95	35	1	0	1
ONT	20427	T	-C	T	4865	0.12	1.35e-180	33	1	0	3
ONT	29593	G	-AT	G	5747	0.12	4.54e-213	35	1	0	1
ONT	256	G	-A	G	4359	0.12	1.11e-160	35	1	0	1
ONT	18778	T	-G	T	6312	0.12	1.47e-229	35	1	0	1
ONT	1080	A	+T	A	1808	0.12	6.8e-66	34	2	0	1
ONT	19718	C	-A	C	3245	0.12	1.51e-118	33	1	0	3
ONT	10804	A	+G	A	4236	0.12	3.83e-150	35	1	0	1
ONT	626	G	-TTC	G	4097	0.11	1.73e-141	34	2	0	1
ONT	10321	T	-A,+A	T	2566	0.11	3.56e-90	34	2	0	1
ONT	19846	G	-GT	G	3681	0.11	2.05e-125	32	2	0	3
ONT	15672	G	-T	G	7929	0.11	8.74e-270	33	1	0	3
ONT	12399	T	+C	T	3767	0.11	2.77e-127	33	1	0	3
ONT	3249	A	+G	A	2516	0.11	4.51e-88	33	1	0	3
ONT	25552	G	+C	G	2102	0.11	5.85e-71	34	1	0	2
ONT	9387	T	-G	T	1650	0.11	3.64e-57	35	1	0	1
ONT	9893	C	-T	C	10167	0.11	0	35	1	0	1
ONT	20246	T	-G	T	5787	0.11	3.79e-186	33	1	0	3
ONT	10995	A	-G	A	3401	0.1	3.19e-110	35	1	0	1
ONT	17597	C	-TT	C	4464	0.1	2.87e-138	35	1	0	1
ONT	2310	T	-A	T	3469	0.1	8.48e-105	25	1	0	11
ONT	17462	G	-CA	G	3306	0.1	8.81e-99	35	1	0	1
ONT	29296	C	-A	C	9593	0.1	4.75e-276	35	1	0	1
ONT	25361	G	-GA	G	4054	0.09	2.21e-110	34	1	0	2
ONT	25572	C	-A	C	2362	0.09	6.58e-67	33	1	0	3
ONT	28407	T	-AC	T	7792	0.09	2.97e-213	35	1	0	1
ONT	27911	C	+T	C	3925	0.09	6.72e-107	34	1	0	2
ONT	3458	C	+T	C	5006	0.09	6.48e-129	35	1	0	1
ONT	7028	T	-C	T	4354	0.09	1.6e-113	35	1	0	1
ONT	9919	T	+G	T	4020	0.09	3.53e-105	35	1	0	1
ONT	2164	G	-A	G	2102	0.09	5.27e-53	33	1	0	3
ONT	5869	C	-A	C	6308	0.08	8.41e-159	35	1	0	1
ONT	25570	T	-C	T	4158	0.08	5.4e-97	34	1	0	2
ONT	16447	T	-A	T	5370	0.08	3.83e-122	33	1	0	3
ONT	6602	T	-TATCTAGAG	T	4951	0.07	1.67e-106	33	0	3	1
ONT	24912	C	-AG	C	3781	0.07	5.46e-81	33	1	0	3
ONT	1633	A	-G	A	4065	0.07	1.88e-81	32	3	0	2
ONT	1632	A	-AG	A	4251	0.07	1.97e-85	32	3	0	2
ONT	17658	G	-T	G	11305	0.07	1.53e-209	34	2	0	1
ONT	17744	A	-C	A	5015	0.06	1.1e-90	32	1	0	4
ONT	27969	A	-C	A	2904	0.06	8.76e-49	33	1	0	3
ONT	3727	T	-G	T	5742	0.06	5.3e-91	33	2	0	2
ONT	24505	T	-TC	T	4487	0.05	3.87e-70	33	1	0	3
ONT	26609	T	-AC	T	1372	0.05	3.71e-22	34	1	0	2
ONT	17765	T	-C	T	5284	0.04	5.71e-64	31	2	0	4
ONT	1626	T	-C	T	3972	0.04	2.59e-41	33	1	0	3
ONT	2231	G	-C	G	3719	0.04	7.48e-37	33	1	0	3
ONT	21991	T	-TA	T	4712	0.03	2.1e-41	30	3	0	4
ONT	17121	A	-GC	A	5095	0.03	8.33e-43	33	3	0	1
ONT	28092	T	-C	T	7461	0.01	1.29e-22	35	1	0	1
ONT	24123	A	-G	A	5358	0.01	1.14e-13	33	1	0	3
ONT	26427	T	-G	T	6251	0.01	4.97e-15	35	1	0	1
ONT	27881	C	-G	C	2471	0.01	1.7254e-05	32	2	0	3
ONT	21767	C	-ATG	C	2912	0.01	5.03e-06	27	0	1	9
ONT	11072	T	-TC	T	6748	0	5.7311e-05	35	1	0	1
ONT	6605	T	-C	T	5681	0	0.0020191	33	1	0	3
